# Supplementary material for: APOBEC3C‐mediated NF‐κB activation enhances clear cell renal cell carcinoma progression
Source: Mol Oncol. 2024 Aug 26;19(1):114–32. doi: 10.1002/1878-0261.13721 (PMC11705732; doi:10.1002/1878-0261.13721)
Supplement: Supplementary file 2 — Table S1. Putative A3C editing sites as assessed by RNA sequencing (A3C KO vs Control and Recovery populations). [file MOL2-19-114-s002.xlsx]

## Sheet: putative editing targets of A3C
gene	gene_id	gene_biotype	strand	altered position	reference	alteration	recovered in 786-O sgA3C Rec	impact of editing site	editing confirmed with sanger sequencing
SCARF2	ENSG00000244486	protein_coding	-1	20431352	G	A	no
AC007731.5	ENSG00000277971	protein_coding	-1	20431352	G	A	no
TNS1	ENSG00000079308	protein_coding	-1	217880962	G	A	yes	Ser-Ser
COL7A1	ENSG00000114270	protein_coding	-1	48584149	G	A	no
RHOF	ENSG00000139725	protein_coding	-1	121778315	G	A	yes	3' UTR
TULP3	ENSG00000078246	protein_coding	1	2939734	C	T	yes	3' UTR
GLTP	ENSG00000139433	protein_coding	-1	109852268	G	A	yes	3' UTR	yes
GCN1	ENSG00000089154	protein_coding	-1	120127384	G	A	yes	3' UTR	yes
DTX2P1	ENSG00000186704	transcribed_unprocessed_pseudogene	1	76990308	C	T	no
DTX2P1-UPK3BP1-PMS2P11	ENSG00000265479	processed_transcript	1	76990308	C	T	no
PXN-AS1	ENSG00000255857	antisense_RNA	1	120212167	C	T	yes	AS of 3' UTR PXN
EVA1B	ENSG00000142694	protein_coding	-1	36322287	G	A	yes	3' UTR	yes
CD99	ENSG00000002586	protein_coding	1	2714441	C	T	yes	Ser>Ser	yes
UBE4B	ENSG00000130939	protein_coding	1	10180036	C	T	yes	3' UTR
TSPAN9	ENSG00000011105	protein_coding	1	3283392	C	T	yes	3' UTR
DDIT3	ENSG00000175197	protein_coding	-1	57517377	G	A	yes	Phe>Phe
FICD	ENSG00000198855	protein_coding	1	108524369	C	T	yes	reads belong to SART3
INTS1	ENSG00000164880	protein_coding	-1	1503061	G	A	no		yes
TWF1	ENSG00000151239	protein_coding	-1	43797822	G	A	yes	Asp>Asp
PPIL2	ENSG00000100023	protein_coding	1	21684910	C	T	yes	Asn>Asn
TRRAP	ENSG00000196367	protein_coding	1	99013061	C	T	yes	3' UTR
PXN	ENSG00000089159	protein_coding	-1	120212461	G	A	yes	Thr>Thr	yes
PLAU	ENSG00000122861	protein_coding	1	73916706	C	T	yes	3' UTR
MOV10	ENSG00000155363	protein_coding	1	112700426	C	T	yes	Ser>Ser
PPP6R2	ENSG00000100239	protein_coding	1	50435068	C	T	yes	Ser>Ser
PMS2P3	ENSG00000127957	transcribed_unprocessed_pseudogene	-1	75512644	G	A	yes	3' UTR
WDR4	ENSG00000160193	protein_coding	-1	42847250	G	A	yes	Intron im 3' UTR	yes
PANX2	ENSG00000073150	protein_coding	1	50179297	C	T	yes	3' UTR
CBX6	ENSG00000183741	protein_coding	-1	38862790	G	A	yes	3' UTR
ARNTL2-AS1	ENSG00000245311	antisense_RNA	-1	27423110	G	A	yes	as im 5' UTR von ARNTL2
AGPAT3	ENSG00000160216	protein_coding	1	43983452	C	T	yes	3' UTR
RPS5	ENSG00000083845	protein_coding	1	58387307	C	T	yes	3' UTR
CDC16	ENSG00000130177	protein_coding	1	114239439	C	T	yes	Asp>Asp
AL158847.1	ENSG00000241720	antisense_RNA	1	109737079	C	T	no
GSTM5	ENSG00000134201	protein_coding	1	109737079	C	T	no
RNF220	ENSG00000187147	protein_coding	1	44651263	C	T	yes	3' UTR
ANKLE2	ENSG00000176915	protein_coding	-1	132754951	G	A	yes	His>Tyr
RER1	ENSG00000157916	protein_coding	1	2404771	C	T	yes	3' UTR	yes
HSPG2	ENSG00000142798	protein_coding	-1	21864961	G	A	yes	Ala>Val
B4GALNT1	ENSG00000135454	protein_coding	-1	57628241	G	A	yes	Leu>Leu	yes
PTTG1IP	ENSG00000183255	protein_coding	-1	44849611	G	A	yes	3' UTR
AMIGO2	ENSG00000139211	protein_coding	-1	47077656	G	A	yes	Pro>Pro	yes
FAM129A	ENSG00000135842	protein_coding	-1	184792665	G	A	yes	3' UTR
SBF1	ENSG00000100241	protein_coding	-1	50445532	G	A	yes	3' UTR	yes
CRLF1	ENSG00000006016	protein_coding	-1	18575811	G	A	yes	belongs to 3'UTR UBA52 (1)
GMEB2	ENSG00000101216	protein_coding	-1	63588387	G	A	yes	3' UTR
PLEC	ENSG00000178209	protein_coding	-1	143921781	G	A	yes	Asp>Asp
AC211429.1	ENSG00000242073	transcribed_unprocessed_pseudogene	-1	75475137	G	A	no
POM121C	ENSG00000272391	protein_coding	-1	75475137	G	A	no
PPM1F	ENSG00000100034	protein_coding	-1	21934188	G	A	yes	Arg>Cys
ARNTL2-AS1	ENSG00000245311	antisense_RNA	-1	27421154	G	A	yes	as im 3' UTR von ARNTL2
UCK2	ENSG00000143179	protein_coding	1	165909261	C	T	yes	3' UTR
YDJC	ENSG00000161179	protein_coding	-1	21629564	G	A	yes	intron
STK35	ENSG00000125834	protein_coding	1	2147284	C	T	yes	3' UTR
CPSF1	ENSG00000071894	protein_coding	-1	144398573	G	A	yes	Asp>Asp
LAMB3	ENSG00000196878	protein_coding	-1	209650009	G	A	yes	Thr>Thr
PPOX	ENSG00000143224	protein_coding	1	161175215	C	T	yes	site belongs to B4GALT3 (-1)
RTEL1	ENSG00000258366	protein_coding	1	63659310	C	T	yes	5' UTR
RTEL1-TNFRSF6B	ENSG00000026036	protein_coding	1	63659310	C	T	yes	same site as previous
B4GALT3	ENSG00000158850	protein_coding	-1	161174011	G	A	yes	Asn>Asn
DNAJC11	ENSG00000007923	protein_coding	-1	6634514	G	A	yes	3' UTR
THRAP3	ENSG00000054118	protein_coding	1	36286551	C	T	yes	Tyr>Tyr
AC006547.2	ENSG00000243762	antisense_RNA	-1	20111808	G	A	yes	3' UTR of TRMT2A
MFSD12	ENSG00000161091	protein_coding	-1	3544903	G	A	yes	Tyr>Tyr
ACO2	ENSG00000100412	protein_coding	1	41515521	C	T	yes	Leu>Leu
POLR2A	ENSG00000181222	protein_coding	1	7514346	C	T	no
URB1	ENSG00000142207	protein_coding	-1	32345568	G	A	yes	Ser>Ser
TAF13	ENSG00000197780	protein_coding	-1	109062756	G	A	yes	(longer) 3' UTR
MAD1L1	ENSG00000002822	protein_coding	-1	2217977	G	A	no
ATF4	ENSG00000128272	protein_coding	1	39521042	C	T	yes	5' UTR
PARP1	ENSG00000143799	protein_coding	-1	226383066	G	A	yes	Pro>Ser
SNAP47	ENSG00000143740	protein_coding	1	227732656	C	T	yes	encoded on -1
ZBTB7B	ENSG00000160685	protein_coding	1	155015050	C	T	yes	Ile>Ile
GAS6	ENSG00000183087	protein_coding	-1	113822106	G	A	yes	Thr>Thr
STK24	ENSG00000102572	protein_coding	-1	98453048	G	A	yes	3' UTR
AC020908.1	ENSG00000268289	antisense_RNA	1	17052851	C	T	no
AC073111.3	ENSG00000284041	protein_coding	1	150371531	C	T	no
REPIN1	ENSG00000214022	protein_coding	1	150371531	C	T	no
MOV10	ENSG00000155363	protein_coding	1	112694059	C	T	yes	Gly>Gly
COL4A2	ENSG00000134871	protein_coding	1	110512732	C	T	yes	3' UTR
PLOD1	ENSG00000083444	protein_coding	1	11949898	C	T	yes	Phe>Phe
NOL9	ENSG00000162408	protein_coding	-1	6521817	G	A	yes	3' UTR
RNF220	ENSG00000187147	protein_coding	1	44651313	C	T	yes	3' UTR
SAFB2	ENSG00000130254	protein_coding	-1	5610034	G	A	no

## Sheet: put. editing and binding by A3C
gene
GLTP
PANX2
PXN
SBF1
TWF1
UBE4B
WDR4
