# Supplementary material for: APOBEC3C‐mediated NF‐κB activation enhances clear cell renal cell carcinoma progression
Source: Mol Oncol. 2024 Aug 26;19(1):114–32. doi: 10.1002/1878-0261.13721 (PMC11705732; doi:10.1002/1878-0261.13721)
Supplement: Supplementary file 3 — Table S2. Materials used in this study. [file MOL2-19-114-s001.xlsx]

## Sheet: Antibodies
Name	Species		Company	Number	Dilution in BSA
Primary antibodies
A3C	rabbit	polyclonal	Genetex	GTX102164	1:1000
BCL2	rabbit	monoclonal	Cell signaling	#2872	1:1000
BIRC3	rabbit	monoclonal	abcam	ab32059	1:1000
BIRC5	rabbit	polyclonal	Novus	nb500-201	1:1000
C3	rabbit	polyclonal	Genetex	GTX101316	1:1000
CDK6	mouse	monoclonal	Cell signaling	#3136	1:1000
EEF2	mouse	monoclonal	Santa Cruz	sc-166409	1:500
GFP (for IP)	mouse	monoclonal	Roche	11814460001
GFP (for WB)	rabbit	monoclonal	Cell signaling	#2956S	1:500
IKBKA	mouse	monoclonal	Cell signaling	#11930	1:1000
NF-κB2	rabbit	polyclonal	Cell signaling	#4882	1:1000
p-RelA (Ser536)	rabbit	monoclonal	Cell signaling	#3033	1:1000
PTB	mouse	monoclonal	Antibody Facility, Braunschweig, Germany		1:500
RelA	rabbit	monoclonal	Cell signaling	#8242	1:1000
RelB	rabbit	monoclonal	Cell signaling	#4922	1:1000
RPL7	rabbit	polyclonal	Bethyl	A300-741A	1:500
VCL	mouse	monoclonal	Sigma	v9131	1:500
Secondary antibodies
IRDye680RD anti-mouse IgG	donkey		Li-COR	926-68072	1:10 000
IRDye680RD anti-rabbit IgG	donkey		Li-COR	926-68073	1:10 000
IRDye800CW anti-mouse IgG	donkey		Li-COR	926-32212	1:10 000
IRDye800CW anti-rabbit IgG	donkey		Li-COR	926-32213	1:10 000

## Sheet: qRT-PCR primers
Target gene	Direction	Sequence
A3C	sense	GGGAAGCCAACGATCGGAA
	antisense	CAGTATGTCGTCGCAGAACCA
ACTB	sense	AGAAAATCTGGCACCACACC
	antisense	AGAGGCGTACAGGGATAGCA
BCL2	sense	ACTGAGTACCTGAACCGGCA
	antisense	AGAAATCAAACAGAGGCCGCA
BCL3	sense	CCGGAGGCGCTTTACTACC
	antisense	TGGGGTATAGGGGTGTAGGC
BIRC2	sense	AGAAGAAAATGCTGACCCACCA
	antisense	AGCCCATTTCCAAGGCAGATT
BIRC3	sense	GCTTGCAAGTGCGGGTTTT
	antisense	AACTGGCTTGAACTTGACGGA
BIRC4	sense	TCACTTGAGGTTCTGGTTGCAG
	antisense	CGCCTTAGCTGCTCTTCAGT
BIRC5	sense	CGGTTGCGCTTTCCTTTCTG
	antisense	CGCACTTTCTCCGCAGTTTC
C3	sense	TGGCGAACAGAGGATTTCCC
	antisense	CTGGTAGGGAGAGGTCACGA
CDK6	sense	TGTGCACAGTGTCACGAACA
	antisense	AGATCGCGATGCACTACTCG
CSF1	sense	CCCTCCCACGACATGGCT
	antisense	CCACTCCCAATCATGTGGCT
CSF2	sense	TCATCTCAGAAATGTTTGACCTCCA
	antisense	TAATCTGGGTTGCACAGGAAGTTT
EDA2R	sense	CAGGACCAAGAGTGCATCCC
	antisense	CAACAAGTGTGGCCTCCTGA
EEF2	sense	GGAGTCGGGAGAGCATATCA
	antisense	GGGTCAGATTTCTTGATGGG
GNG5	sense	GCCGGACTCAACCGCGTA
	antisense	GGAACAGACTTTCTGGGGTCTGA
ICAM1	sense	ACCCCGTTGCCTAAAAAGGAG
	antisense	CCAGTTCCACCCGTTCTGGA
IDS	sense	TGGATGGACATCAGGCAACG
	antisense	TGTTGGCCAGCTGAAGATCG
IKBKA	sense	CGGTCCCTTGTAGGATCCAGT
	antisense	GCTTAAATGGCCAAGGCAGTTC
IKBKE	sense	AAGAGCCGGGATCAGGTACA
	antisense	ACCTGCAGGAGTCTTTTGGC
IRF1	sense	CGCATGAGACCCTGGCTAGA
	antisense	CATGGCACAGCGAAAGTTGG
MAP3K7	sense	TGGTGCTGAACCATTGCCATA
	antisense	CCCCTGCAACCAGCAGTAAG
MAP3K8	sense	CGCTCAGCCTATCCCTCCTA
	antisense	GGGTTCAGGGCCTCATGTTT
MTPN	sense	GCAGATTGTGGGCAGCTTGA
	antisense	TCAAAGGCGGTCAGTCCATC
PDGFB	sense	CTACCTGCGTCTGGTCAGC
	antisense	CAGCAGGCGTTGGAGATCAT
RIPK2	sense	GGCCATTGAGATTTCGCATCC
	antisense	TCGTGACTGTGAGAGGGACA
TAB2	sense	GCACCTCACGGACCCTACAT
	antisense	GTTCCATTCTGGCCTTCTGGT
TAB3	sense	GAGGAAACTTTGATCCAAAAGCCAT
	antisense	TCTCAATTGTGCAGGGGTCTG
TNFAIP3	sense	TCAGTACATGTGGGGCGTTC
	antisense	TGAAGTCCACTTCGGGCCAT
TNFRSF9	sense	AGGACACTCTCCGCAGATCAT
	antisense	GCAGCTACAGCCATCTTCCTCT
TRAF3	sense	CACGTGGAGAAGGCGTGTAA
	antisense	TTCGAAGCATTTCCTTTTGTCTCTC
TRAF6	sense	GACCAGAACTGTCCTTTGGCA
	antisense	TTCTCTTGTAGGTGGCGTGC
TRAM1	sense	CGGACATCGTCTCCTGTGTG
	antisense	GTTGCTGGGAGGGTGACATT
TRAM2	sense	GCCAGGAGTTCGTCATCCAC
	antisense	GTGCACGGTCTCACTGTCTG
TRIM62	sense	ATCGAGCAGAAAGTCCAGCG
	antisense	ACTTGGAGGTCGGGAAGTCT
VEGFA	sense	TCTTCAAGCCATCCTGTGTGC
	antisense	CTTGCTCTATCTTTCTTTGGTCTGC
VIM	sense	AGAGGAAGCCGAAAACACCC
	antisense	AGGTCAGGCTTGGAAACATCC
ZFP36	sense	GGATCTGACTGCCATCTACGAG
	antisense	GGAGTCGGAGGGGCTCA

## Sheet: sgRNA; shRNA; siRNA
Name	Sequence
sgRNA
sgA3C#1 fwd	caccgCCAACGATCGGAACGAAACT
sgA3C#1 rev	aaacAGTTTCGTTCCGATCGTTGGc
sgA3C#3 fwd	caccgGCGGCGCTTTATACCTTCCA
sgA3C#3 rev	aaacTGGAAGGTATAAAGCGCCGCc
shRNA
shC fwd	gatccccTTGTACTACACATAAGTACTGttcaagagaCAGTACTTATGTGTAGTACAAtttttg
shC rev	tcgacaaaaaTTGTACTACACATAAGTACTGtctcttgaaCAGTACTTATGTGTAGTACAAggg
shA3C#3 fwd	gatccccGCACATTCTACTTCCAATTTAcaagaTAAATTGGAAGTAGAATGTGCtttttg
shA3C#3 rev	aattcaaaaaGCACATTCTACTTCCAATTTAtcttgTAAATTGGAAGTAGAATGTGCggg
siRNA
siC (Cel-miR-239b)	UUUGUACUACACAAAAGUACUG
siA3C#1	GCCAACGAUCGGAACGAAA	pooled
siA3C#3	CGGAACGAAACUUGGCUGU
siNF-κB2#1	GGACGAGAACGGAGACACA	pooled
siNF-κB2#2	AGACGAGUGUGGUGAGCUU
siRelB#1	GAGCAAACGGCGGAAGAAA	pooled
siRelB#2	CUGCGGAUUUGCCGAAUUA

## Sheet: Cloning of plasmids
Function of plasmid	Name	Vector	Vector obtained from (Cat. No.)	Insert	restriction sites	Sense oligo	Antisense oligo
Control plasmid for CRISPR/Cas9	pSG-leer-RFP + BbsI-GFP -EV-	pSG-RFP-BbsI-GFP	Dr. Stefan Hüttelmaier, Martin Luther University Halle/Wittenberg, Germany
CRISPR/Cas9-mediated A3C KO	pSG-sgRNA3-A3C#1-RFP	pSG-RFP-BbsI-GFP		sgA3C#1	BbsI	caccgCCAACGATCGGAACGAAACT	aaacAGTTTCGTTCCGATCGTTGGc
	pSG-sgRNA3-A3C#3-RFP	pSG-RFP-BbsI-GFP		sgA3C#3	BbsI	caccgGCGGCGCTTTATACCTTCCA	aaacTGGAAGGTATAAAGCGCCGCc
CRISPR/Cas9-mediated A3C KO	pCDNA3.1-Cas9-GFP	pCDNA3.1-Cas9-T2A-GFP	originated from Addgene (128047)
Recovery of CRISPR/Cas9-mediated A3C KO	pEGFP-(C2)-A3C	pEGFP-(C2)	Clontech (632481)	A3C cDND	EcoRI, XhoI	GAATTCatgaatccacagatcagaaacccgatgaag	aaaagaaggctacgggagagtctccagtgaCTCGAG
Control for shRNA-mediated KD	pLVX-shRNA3 -C-	pLVX-shRNA3	Clontech (632164)	shC	EcoRI, BamHI	gatccccTTGTACTACACATAAGTACTGttcaagagaCAGTACTTATGTGTAGTACAAtttttg	tcgacaaaaaTTGTACTACACATAAGTACTGtctcttgaaCAGTACTTATGTGTAGTACAAggg
shRNA-mediated A3C KD	pLVX-shRNA3-shA3C#3	pLVX-shRNA3	Clontech (632164)	shA3C#3	EcoRI, BamHI	gatccccGCACATTCTACTTCCAATTTAcaagaTAAATTGGAAGTAGAATGTGCtttttg	aattcaaaaaGCACATTCTACTTCCAATTTAtcttgTAAATTGGAAGTAGAATGTGCggg
Luciferase reporter	pmirGLO-Promo+Stopp*HindIII-NF-κB	pmirGLO	Dr. Stefan Hüttelmaier, Martin Luther University Halle/Wittenberg, Germany	5x NF-κB binding site (GGGAATTTCCGGGGACTTTCCGGGAATTTCCGGGGACTTTCCGGGAATTTCCAGATCTGGCCTCGGCGGCCAAGCTTAGACACTAGAGGGTATATAATGGAAGCTCGACTTCCAGCTTGGCAATCCGGTACTGTTGGTAAAGCCACC)	EcoRI, BamHI	TgaattcGGGAATTTCCGGGGACTTTC	TggatccGGTGGCTTTACCAACAGTAC

## Sheet: Primary tissue samples
Name in RNA-seq list	E/CCC number	Tissue type
NH2	2016-89.02	ccRCC
NH3	2016-89.03	normal tissue
NH4	2016-89.04	ccRCC
NH6	2016-89.06	Bellini duct carcinoma
NH7	2016-89.07	papRCC Type 2
NH9	2016-89.09	papRCC Type 1
NH11	2016-89.11	papRCC Type 2
NH13	2016-89.13	papRCC Type 2
NH14	2016-89.14	normal tissue
NH15	2016-89.15	ccRCC
NH16	2016-89.16	chrRCC
NH17	2016-89.17	normal tissue
NH18	2016-89.18	chrRCC
NH19	2016-89.19	papRCC Type 1
NH20	2016-89.20	papRCC Type 1
NH21	2016-89.21	chrRCC
NH22	2016-89.22	oncocytoma
NH23	2016-89.23	normal tissue
NH26	2016-89.26	oncocytoma
NH27	2016-89.27	normal tissue
NH28	2016-89.28	Bellini duct carcinoma
NH29	2016-89.29	normal tissue
NH30	2016-89.30	ccRCC
NH31	2016-89.31	ccRCC
NH32	2016-89.32	normal tissue
NH33	2016-89.33	normal tissue
NH34	2016-89.34	ccRCC
NH36	2016-89.36	ccRCC
NH38	2016-89.38	ccRCC
