# Supplementary material for: APOBEC3C‐mediated NF‐κB activation enhances clear cell renal cell carcinoma progression
Source: Mol Oncol. 2024 Aug 26;19(1):114–32. doi: 10.1002/1878-0261.13721 (PMC11705732; doi:10.1002/1878-0261.13721)
Supplement: Supplementary file 4 — Table S3. Analysis of A3C‐interacting RNAs by RIP‐Seq. [file MOL2-19-114-s004.xlsx]

## Sheet: RIP-Seq
gene	gene_id	Input #1	Input #2	Input #3	RIP #1	RIP #2	RIP #3
FP236383.4	ENSG00000280614	1.79491	1.65789	0.359298	364.097	223.795	1012.69
RNA5.8SN3	ENSG00000275215	25.0756	61.631	76.1733	18614.8	10150.1	97549.9
FP236383.5	ENSG00000281181	37.079	22.7176	7.08331	1146.08	1020.19	5683.17
IDSP1	ENSG00000176289	0.347851	0.109994	0.126	36.1056	32.2653	46.3173
RNY1	ENSG00000201098	1.54327	1.09799	1.25777	217.474	152.213	434.332
SNORA22C	ENSG00000207344	0.650707	0.617279	0.707105	96.6208	62.3688	241.785
SNORA79B	ENSG00000222489	0.589154	3.63277	1.60054	155.852	100.551	338.877
FP671120.7	ENSG00000281383	0.519579	0.268847	0.359298	47.0527	45.2147	69.1628
SNORA22	ENSG00000206634	2.92818	1.5432	1.76776	192.773	119.104	409.727
FP671120.6	ENSG00000280800	1.18086	0.761734	0.410627	53.8621	53.8604	77.6167
MTATP6P1	ENSG00000248527	3.265	4.00823	3.40885	264.046	382.341	224.512
RNU5A.1	ENSG00000199568	28.5638	18.5396	17.5618	518.516	385.799	3214.68
AC009065.6	ENSG00000261240	0.0956083	3.35578	4.77916	20.6745	10.7601	5.08393
RNA5.8SN1	ENSG00000278189	6.55385	83.5263	23.5332	637.542	342.191	2726.27
RNU5D.1	ENSG00000200169	3.38255	5.34798	2.45049	75.854	60.4263	357.782
AC027682.3	ENSG00000260894	1.26369	0.599387	0.45774	108.698	33.8621	14.7504
RNU4.1	ENSG00000200795	8.03923	4.98639	10.08	342.334	143.019	908.701
AC099560.2	ENSG00000234287	1.19679	0.162187	0.185788	5.91534	7.18918	20.3999
PTMAP4	ENSG00000231503	0.504016	0.239062	0.136925	9.26408	13.7135	10.7857
AL020993.1	ENSG00000235246	1.02755	2.36727	0.638061	85.4935	48.291	31.984
SNORA14A	ENSG00000201643	0.322943	0.612706	0.350934	20.9501	9.98498	24.2926
WASF4P	ENSG00000188459	0.262635	0.0830475	0.126844	6.52063	6.85715	3.82253
AC018638.2	ENSG00000230715	0.108182	1.23149	1.4107	12.7884	7.62624	3.36734
FTH1P20	ENSG00000226564	0.477343	0.15094	0.0864527	5.39046	5.21478	6.19086
AL135905.2	ENSG00000285976	0.341325	0.288786	0.290712	13.6712	11.3063	9.93035
MTND2P28	ENSG00000225630	1.08576	0.911137	0.408414	23.9	33.9833	20.0393
MTCO1P12	ENSG00000237973	22.9995	16.5645	17.0406	599.462	615.821	754.007
UBE2D3P1	ENSG00000225022	1.17831	1.67666	0.106703	6.65309	6.19338	9.93326
AC104316.1	ENSG00000253607	0.697558	0.330861	0.379008	13.9779	9.31718	17.1891
AC009065.2	ENSG00000259933	0.0630931	2.69334	2.46822	5.73021	2.18485	1.63656
FTH1P10	ENSG00000223361	1.45325	0.756001	0.50942	20.6798	18.3788	26.4476
SNORD15B	ENSG00000207445	6.86808	9.0647	8.43683	235.043	163.972	311.762
AC098614.2	ENSG00000271943	0.121272	0.268432	0.175711	4.31241	5.19941	6.00296
FTH1P2	ENSG00000234975	4.86767	1.40536	2.06983	63.3081	60.855	63.9542
LYPLA1P3	ENSG00000218350	0.75276	1.01163	0.340835	14.1979	13.1112	18.7121
PTMAP2	ENSG00000197744	0.399976	0.126476	0.869286	4.80508	7.58492	12.7957
X5_8S_rRNA.7	ENSG00000277739	11.398	19.1921	27.8683	288.373	243.868	1313.43
RN7SKP255	ENSG00000200312	2.36791	3.30333	3.17859	84.336	53.4021	92.8537
YWHAZP5	ENSG00000213260	0.477779	0.453235	0.129797	4.47702	5.98278	7.35836
RNA5.8SN2	ENSG00000278233	19.3766	34.0593	43.3506	627.272	409.149	1506.71
SUMO2P3	ENSG00000224971	1.21104	0.574412	0.658001	10.9115	13.1053	30.4312
YWHAZP10	ENSG00000217624	0.711794	0.337614	0.386743	6.49882	8.87644	15.6936
AC007040.1	ENSG00000228384	1.46239	2.08089	1.09253	27.143	28.4854	44.9263
AL669831.3	ENSG00000230021	0.0793401	0.158055	0.129325	2.35618	2.40403	3.66322
ITGA6.AS1	ENSG00000232788	0.0404804	0.0768016	0.3959	1.57564	2.05262	2.94004
SCARNA21	ENSG00000252835	21.6419	24.1005	26.926	589.618	532.206	606.517
EEF1A1P13	ENSG00000250182	0.78469	0.506177	0.886809	17.1945	12.4996	22.1451
AC012157.2	ENSG00000258034	0.0870207	0.0825502	0.189126	3.7635	1.50671	1.80577
UGT1A2P	ENSG00000228445	0.0503434	0.238786	0.0547068	0.943482	2.11691	2.35053
SCDP1	ENSG00000226549	0.120992	0.229552	0.482088	4.65128	4.09005	5.7537
RNF208	ENSG00000212864	0.0379108	1.33064	0.782735	2.51402	0.843947	0.590016
AF201337.1	ENSG00000254332	0.407997	0.276455	0.063337	1.34439	2.23461	3.55285
C7orf57	ENSG00000164746	0.0191637	0.23633	0.145772	0.994556	1.35093	1.41669
SLC16A12.AS1	ENSG00000234452	0.0631846	0.239755	0.411966	2.55045	3.82902	4.42512
SNORA46	ENSG00000207493	0.96883	1.83812	0.701868	32.5891	15.1772	17.5912
SUMO2P6	ENSG00000249031	0.302759	0.574412	0.1645	6.11046	6.55264	5.69358
GLIS3.AS1	ENSG00000237009	0.296985	0.281728	0.322725	8.73398	5.28904	5.31537
AL136980.1	ENSG00000225408	0.401449	0.15233	0.0872487	2.54643	1.68807	4.06111
BX322562.1	ENSG00000273796	0.388568	0.294885	0.0844493	4.92945	4.8056	2.92291
AC008149.1	ENSG00000258177	0.664341	0.708989	0.541441	18.915	9.96215	10.6624
AC023796.2	ENSG00000256482	0.870014	0.641915	0.94542	16.3049	17.0962	15.1701
CD24P4	ENSG00000185275	1.4353	2.21255	0.779853	20.1742	19.5262	29.7841
AC103810.1	ENSG00000264057	0.135116	0.256349	0.0978844	2.92177	3.67629	2.39491
LRRC37A16P	ENSG00000267023	0.137135	0.227657	0.124184	2.55356	2.24721	3.86835
SCARNA7	ENSG00000238741	42.6726	28.6997	20.9603	640.884	541.64	539.216
OR2A4	ENSG00000180658	0.247994	0.0470508	0.0808465	1.35854	1.71755	1.35086
RBM8B	ENSG00000258427	0.0830426	0.0787765	0.36096	1.5563	2.77297	1.29242
AL022341.2	ENSG00000262528	0.0307674	0.72967	0.501511	1.68547	0.418566	0.798069
AC026785.2	ENSG00000248223	0.0502853	0.333914	0.163931	1.88479	1.30599	2.2826
MIR98	ENSG00000271886	1.46546	0.347543	1.99059	9.50679	14.9523	10.4534
PTGES3P3	ENSG00000229204	0.814059	0.0858043	0.0982906	1.17356	2.01357	2.93274
TMOD1	ENSG00000136842	0.27278	0.123758	0.0128879	0.598413	0.660051	0.599887
AC078929.1	ENSG00000257548	0.260542	0.164772	0.377498	6.26	2.57779	5.29388
C9orf129	ENSG00000204352	0.944484	0.322547	1.10845	14.814	8.73729	12.1024
LINC02038	ENSG00000229155	0.0443063	0.252181	0.240732	1.8523	1.42469	1.49403
IDS	ENSG00000010404	1.81538	2.10037	2.54365	36.7067	35.4412	36.9654
FTH1P8	ENSG00000219507	6.78558	4.26451	4.14771	95.2539	80.2489	77.3344
RNPS1P1	ENSG00000250896	0.617392	0.270312	0.619295	8.90039	6.40213	8.19199
AC087190.1	ENSG00000260349	0.119281	0.282884	0.777719	3.61111	2.43409	8.04445
RNU5E.4P	ENSG00000201801	13.0792	7.58224	9.47521	91.6569	98.8513	273.763
AC021088.1	ENSG00000250619	0.216633	0.462384	0.411966	3.98183	6.63102	6.6728
MID1IP1.AS1	ENSG00000238123	0.347851	0.989944	0.126	8.69208	3.29823	2.55647
AC020978.9	ENSG00000279649	0.128986	0.21413	0.262811	3.2076	2.63213	2.96935
RN7SKP9	ENSG00000201793	0.291621	0.82992	0.475345	8.19788	4.32794	7.18609
EEF1A1P9	ENSG00000249264	0.220666	0.149522	0.17128	1.72691	2.33921	4.2111
YWHAZP2	ENSG00000213236	0.299432	0.17043	0.065077	1.20866	1.62942	2.17474
AC026462.1	ENSG00000234337	0.23598	0.167893	0.320542	3.23182	4.5966	1.83631
LINC02637	ENSG00000272430	1.10774	0.375297	0.85982	7.4143	10.4706	10.2619
GNG5	ENSG00000174021	1.66196	3.07983	1.89	34.0997	26.099	31.2792
AC008894.3	ENSG00000279198	0.590103	0.919652	1.35884	12.5174	11.59	15.5435
AC008750.6	ENSG00000268889	0.155983	0.29594	0.0847514	2.02381	2.21849	2.02301
HNRNPA1P35	ENSG00000225695	0.316907	0.12884	0.0983926	2.54534	1.51174	2.40734
PPP4R4	ENSG00000119698	0.175336	0.14138	0.02858	0.859407	0.856543	0.943713
DUS4L.BCAP29	ENSG00000288558	0.257937	0.238996	0.175998	2.46455	4.04317	3.073
SLC25A32	ENSG00000164933	2.088	1.78832	1.78924	29.3612	24.6132	28.5347
AL359504.1	ENSG00000271576	0.517395	0.206659	0.0295915	1.49177	0.976669	1.05952
LINC00997	ENSG00000281332	0.230674	0.422017	0.107429	2.28029	3.97361	2.58569
AC138028.5	ENSG00000260617	0.0781315	1.40824	1.18865	3.15379	2.12583	1.51998
AC010273.2	ENSG00000248664	0.368688	0.393466	0.150241	2.45821	2.45086	4.54258
AC245041.1	ENSG00000273760	1.05563	0.801117	0.172068	2.43488	5.87494	5.6817
RNU6ATAC	ENSG00000221676	2.76809	3.28236	2.256	21.9478	14.1216	68.2108
H2AC16	ENSG00000276903	29.487	43.846	44.9188	574.651	482.249	516.514
AC090236.1	ENSG00000267396	0.0567674	0.269256	0.0616876	0.736529	1.26372	1.47248
PLS3.AS1	ENSG00000271826	0.252129	0.0199314	0.114159	0.605787	0.62364	0.817492
AC018638.4	ENSG00000243302	0.454929	0.683301	0.947521	9.61885	9.37719	5.21181
MFSD14A	ENSG00000156875	0.725389	0.800471	0.884782	12.5914	9.08107	10.2719
CDK6.AS1	ENSG00000237819	1.04581	0.55805	0.4972	5.55948	5.01195	12.8854
AL354811.1	ENSG00000278177	0.185258	0.234321	0.201315	2.22558	1.90931	3.92439
AC007540.1	ENSG00000257579	0.257973	0.0815733	0.654107	1.48758	2.55237	1.44983
TUBBP2	ENSG00000214222	0.848611	0.503135	1.38324	11.622	9.05207	10.4557
AC107871.2	ENSG00000260657	0.236942	0.22477	0.0643696	0.939341	0.952371	1.99745
SPTLC1P1	ENSG00000230397	0.501119	0.158459	5.08249	2.88968	5.16464	3.89953
ADGRE2	ENSG00000127507	0.322869	0.00478566	0.109641	0.247271	0.174697	0.157028
ZFP36	ENSG00000128016	4.94221	6.55109	5.34659	85.656	64.8336	61.093
RNU4.2	ENSG00000202538	121.825	109.7	145.152	1289.99	783.162	3023.66
AC010894.3	ENSG00000237798	0.286197	0.361993	0.518338	5.3636	4.36542	3.95926
CDK3	ENSG00000250506	0.120902	0.435827	0.157657	2.26582	1.61487	2.47749
LINC02604	ENSG00000273142	0.17738	0.180286	0.110145	2.17355	1.81767	1.70895
AC104506.1	ENSG00000273204	0.711379	1.06045	0.220867	7.17872	7.79247	4.48128
TRIM17	ENSG00000162931	0.0122706	0.209524	0.0800046	0.406856	0.0758779	0.318284
PITPNA.AS1	ENSG00000236618	1.44788	0.381528	0.262229	7.30549	5.37199	4.79887
AC083806.2	ENSG00000274554	0.0649495	0.0308065	0.211737	0.632016	0.702853	1.03189
RBMS2P1	ENSG00000213250	0.391167	0.168669	1.46843	1.17909	5.49744	2.5366
AC000068.1	ENSG00000185065	0.207904	0.138056	0.0225923	0.659375	0.591385	0.674096
AC009802.1	ENSG00000283667	0.0270959	0.231336	0.235555	0.820298	0.971813	0.597411
SNRPGP10	ENSG00000235363	2.71272	5.14673	1.68448	15.6428	32.1117	41.9676
STK4.AS1	ENSG00000227477	0.190013	0.260363	0.0229424	0.760901	1.09665	0.657161
AP001429.1	ENSG00000270116	0.246778	0.0780333	0.178778	1.06727	1.72947	1.81365
AC006369.1	ENSG00000236213	0.375192	0.640652	0.244627	4.39917	3.77401	4.63894
ZNRF2P1	ENSG00000237004	1.64267	3.28503	1.88153	31.2972	24.1043	18.5982
YWHAQP6	ENSG00000249986	0.143412	0.136045	0.311685	1.8607	1.95101	2.78996
AC131009.4	ENSG00000279283	0.0501119	0.665526	0.57178	1.62544	1.33248	0.877394
AC073270.2	ENSG00000287985	0.474678	0.346379	0.0396784	0.579024	1.67085	1.1839
VTRNA1.3	ENSG00000202515	2.93915	0.929386	2.12926	15.5361	7.87579	47.0134
GRPR	ENSG00000126010	0.198416	0.0684446	0.0784047	1.06614	1.20464	1.00594
BCYRN1	ENSG00000236824	1.96188	1.65431	1.65816	19.7979	13.4797	29.1197
LAPTM4BP1	ENSG00000237008	0.252738	0.179816	0.274644	3.55242	2.03173	2.86813
ISCA1P1	ENSG00000217416	2.25309	1.60301	0.122419	1.62404	2.50785	4.09098
FTH1P23	ENSG00000242960	6.89631	3.45901	3.44553	51.4231	44.5076	52.0197
AC079944.2	ENSG00000241889	0.237588	0.0563456	0.25818	2.05506	1.2488	1.15551
AC015563.2	ENSG00000264982	0.112947	0.160716	0.122736	2.03531	1.32702	1.09864
CLIC4P3	ENSG00000237931	0.405827	0.164991	0.126	2.34018	1.57741	2.48128
AL034550.1	ENSG00000236772	1.14963	0.964733	0.912926	18.8041	9.73383	7.79906
AC078777.1	ENSG00000235872	0.16833	0.479046	0.0609731	0.970663	1.31848	1.60097
LPAR1	ENSG00000198121	7.14917	6.42391	6.94864	82.8737	78.4864	74.1628
STS	ENSG00000101846	0.377971	0.418871	0.472148	4.63918	4.86677	4.81959
OR1F1	ENSG00000168124	0.138845	0.351233	0.0502931	1.60128	0.744103	1.02042
SNORD94	ENSG00000208772	1.90937	1.20752	0.691621	14.6804	11.4135	11.5563
MPRIPP1	ENSG00000214820	0.0400343	0.265844	0.130513	1.03885	0.693172	0.674988
Z98884.2	ENSG00000269925	1.99683	0.736651	0.723299	9.43556	9.74107	11.3662
AC009318.2	ENSG00000273680	0.535759	0.698824	0.145549	0.965444	3.72711	3.82166
MIR4453HG	ENSG00000268471	0.305182	0.261932	0.031584	0.356152	1.04243	0.885843
YWHAZP3	ENSG00000229932	2.77653	2.57785	2.50361	18.6507	33.608	33.5582
RNF144A	ENSG00000151692	3.44723	3.09702	2.18885	29.4861	31.624	31.182
AC004542.1	ENSG00000269972	0.165142	0.783289	0.179455	1.90456	3.67629	2.9985
AC092327.2	ENSG00000269826	0.0967755	0.367216	0.210327	1.6044	2.27405	2.13371
AL353689.2	ENSG00000233706	0.0990849	0.375979	0.107673	1.42842	1.10289	1.67059
MIR3609	ENSG00000266019	16.894	8.78851	13.6206	124.915	68.7466	240.309
AL162497.1	ENSG00000275741	1.09414	8.46315	5.39611	31.4252	13.5318	13.6446
RNU5A.8P	ENSG00000200972	77.6339	50.0646	39.4801	235.413	241.216	981.074
SNORD59A	ENSG00000207031	5.81298	1.10287	1.26336	0.838006	19.4108	18.8477
AC126696.2	ENSG00000260466	10.7741	22.1842	17.2442	247.91	99.2644	86.9812
DFFBP1	ENSG00000232303	0.0445325	0.422448	0.241961	1.15557	1.04643	0.981853
MIR138.1	ENSG00000207954	2.20189	3.34203	2.87128	29.8381	39.2137	20.5612
AC073476.2	ENSG00000261096	0.260854	0.0824844	0.0566925	0.877449	1.1829	0.834503
FOSL1	ENSG00000175592	24.9986	31.8237	35.0487	370.974	307.455	276.963
PIP4P2	ENSG00000155099	5.41167	3.66278	3.22118	41.5058	41.9996	42.5848
FAM222B	ENSG00000173065	2.33247	2.13764	1.75276	23.9365	22.0604	20.027
AC096649.1	ENSG00000229750	0.175442	0.499288	0.762593	3.28795	4.44804	3.2993
AC100757.1	ENSG00000273679	0.522693	0.180306	0.051636	1.06178	0.646439	1.3558
AC084876.2	ENSG00000280426	0.255105	0.0241999	0.055443	0.330985	0.536349	0.463198
ARMCX3.AS1	ENSG00000228275	0.266923	0.337614	0.290058	2.30879	2.31081	4.73116
LINC02100	ENSG00000248693	10.6246	9.73122	7.56424	97.4446	92.4323	99.0694
NPIPA3	ENSG00000224712	0.0295977	0.224617	0.225141	0.810698	0.439258	0.53741
TUBAP2	ENSG00000214391	3.13533	2.1025	1.82103	22.8724	20.4912	26.5714
AC103739.2	ENSG00000259314	0.216096	0.973725	0.234826	3.73832	0.868581	3.15297
CDC20P1	ENSG00000231007	0.639428	0.77201	1.10544	8.75716	7.00945	9.76312
DAPK1.IT1	ENSG00000236709	0.248418	0.0589141	0.0674873	0.358122	0.998498	0.886004
UQCRFS1P1	ENSG00000226085	0.478508	0.353053	0.288878	3.67905	3.02472	4.34417
AC010978.1	ENSG00000235522	0.362305	0.649197	1.02801	7.97963	3.28591	4.09847
AC016590.2	ENSG00000267682	0.11626	0.551436	0.505345	2.17882	3.59459	2.86485
PABPC1P4	ENSG00000255642	0.162763	0.110287	0.126336	1.57545	1.38032	1.08563
AL109946.1	ENSG00000236064	0.30928	0.0209565	0.0120031	0.159236	0.232232	0.22921
AP000926.2	ENSG00000288061	1.20435	1.65659	1.17786	12.7611	9.45814	16.7911
EFCAB14.AS1	ENSG00000228237	1.19445	0.778997	0.405617	6.88772	6.27822	6.77744
KIRREL1.IT1	ENSG00000226520	0.0742715	0.775016	0.242126	1.60606	1.0104	1.83019
AC064799.1	ENSG00000212664	0.706984	0.149037	0.76826	2.8311	3.10884	4.27894
AC117382.2	ENSG00000261758	0.13836	0.0656263	0.225529	1.05715	1.06092	1.45351
VSIG1	ENSG00000101842	0.150376	0.142651	0.0377098	0.833781	1.01572	0.660096
YBX3P1	ENSG00000261614	0.15999	0.720914	0.217321	2.71006	1.43454	2.4381
IBA57.DT	ENSG00000203684	0.136029	0.451644	0.369548	2.45126	2.85997	2.11706
AC131238.1	ENSG00000274859	0.132919	0.756543	0.288878	3.44911	0.821934	0.861939
PAQR3	ENSG00000163291	1.58529	1.5272	1.03133	11.6448	12.0853	15.2037
ZBTB2	ENSG00000181472	3.84972	3.33207	2.00009	32.0025	27.1071	27.078
YBX1P1	ENSG00000224861	0.772037	0.387728	0.493501	4.05909	6.1782	4.29964
AC115618.2	ENSG00000228343	0.193766	0.0919059	0.21056	1.25701	1.43784	1.63347
GPR75	ENSG00000119737	0.208201	0.513515	0.135748	1.68081	2.29168	2.34922
SMIM15.AS1	ENSG00000251279	0.219082	0.467612	0.178553	1.42124	1.96438	3.40964
AC138028.4	ENSG00000260121	0.63801	1.59154	1.25823	14.5459	5.99099	4.04537
PKD1P2	ENSG00000227827	0.0351167	0.104102	0.205112	0.835306	0.456019	0.330196
NUS1P1	ENSG00000235636	0.494301	1.31294	1.55772	7.98101	5.86872	14.1679
AP000465.1	ENSG00000287897	0.346011	0.109412	0.376	0.831355	2.85285	0.448755
EEF1A1P12	ENSG00000214199	0.161952	0.0307264	0.175988	0.700413	0.600879	0.966191
AC018904.2	ENSG00000259476	0.173695	0.0235388	0.107857	0.536572	0.491008	0.57927
UGT1A4	ENSG00000244474	0.101982	0.20961	0.0369404	0.514565	0.798798	0.7495
FNDC10	ENSG00000228594	0.10263	0.214188	0.178441	2.10093	0.888494	0.798633
Z94721.3	ENSG00000285730	0.174041	0.1651	0.0472815	0.188175	1.07622	1.01575
AC005306.1	ENSG00000267283	2.09827	8.53693	5.97901	48.2638	22.0289	20.3797
AL512631.2	ENSG00000271360	0.188938	0.0448079	0.102657	0.953311	0.642587	0.980164
AC139019.1	ENSG00000286535	0.297637	0.147311	0.562494	2.79833	2.1766	2.58464
RNY4	ENSG00000252316	1.81656	0.861618	0.493501	5.89223	2.24662	11.1908
C20orf144	ENSG00000149609	0.0726926	0.0344791	0.276476	0.864554	0.539413	0.259264
AC009113.2	ENSG00000260659	0.54091	0.102625	0.117558	1.24765	1.20414	1.68367
HMGN1P38	ENSG00000253954	3.45326	0.68247	1.87628	12.0308	12.1006	13.2494
ANKRD36BP1	ENSG00000214262	0.416613	0.395211	0.0798922	0.918556	1.18203	1.84345
AC021106.1	ENSG00000249863	0.206037	0.117271	0.895578	1.54453	2.14045	2.19118
AC114812.4	ENSG00000248705	0.0575923	0.437069	0.187752	1.07933	0.997179	1.34449
AC084018.1	ENSG00000272849	0.0762192	0.0723036	0.248476	1.5383	0.377055	0.691962
AC010624.3	ENSG00000269091	0.0699797	0.0221282	0.30418	0.336278	0.490434	0.332785
EEF1A1P19	ENSG00000249855	0.315466	0.389037	0.274246	2.13746	1.63863	4.6642
AL031666.3	ENSG00000273451	0.173349	0.123333	0.235467	1.56189	1.33993	1.911
AC005703.5	ENSG00000279660	0.49207	0.995821	0.748606	6.62081	5.35537	6.72221
SMAD9	ENSG00000120693	2.23442	2.42446	2.01393	21.0076	21.0722	19.4228
AC008840.1	ENSG00000250240	0.297932	0.357994	0.496423	3.55055	2.33362	4.55952
SNORA74D	ENSG00000252213	13.9141	9.67946	14.112	107.425	106.308	125.117
HIF1A.AS1	ENSG00000258777	0.200601	0.063432	0.145325	0.867567	0.826976	1.47429
AL031772.1	ENSG00000231329	0.169343	0.0963861	0.202422	1.90419	1.08906	0.999307
LPP	ENSG00000145012	8.09287	8.95179	7.18387	63.2492	82.803	74.5834
SNHG21	ENSG00000250988	0.207015	0.0785521	0.179966	0.775931	1.43374	0.96655
AL031778.1	ENSG00000287678	0.384118	0.0910962	0.104353	0.415311	1.3064	1.24544
MAP1LC3B2	ENSG00000258102	0.5662	0.515628	0.762939	6.13812	4.17346	6.16835
POM121B	ENSG00000205578	0.880755	1.57076	0.880525	10.1576	11.3066	7.28779
FBXL7	ENSG00000183580	4.52088	4.94254	3.64805	46.4474	38.3964	32.5559
AL589794.2	ENSG00000287221	0.392474	0.062052	0.142164	0.801543	1.37527	0.381762
AL121749.2	ENSG00000287528	0.0322943	0.0919059	0.280747	0.744894	0.1997	0.460722
SERBP1P5	ENSG00000249565	0.369156	0.350192	0.240691	2.39481	3.69808	2.34599
MEMO1	ENSG00000162959	0.325727	0.364455	0.199669	2.72111	2.10717	2.52386
PABPC3	ENSG00000151846	0.115848	0.219793	0.195827	1.07627	1.95808	1.66942
PPT2.EGFL8	ENSG00000258388	0.0790954	0.180077	0.283638	1.58494	0.753221	0.636008
MFAP3L	ENSG00000198948	1.02248	1.23018	0.726278	7.06807	8.91348	8.92685
HMGN3.AS1	ENSG00000270362	0.281178	0.336926	0.225141	2.6241	2.50743	2.14964
C19orf53	ENSG00000104979	5.2448	5.70093	4.11622	31.714	46.081	49.9772
CCL2	ENSG00000108691	0.900046	0.291545	0.166985	1.99374	2.4706	2.59085
SNAI2	ENSG00000019549	2.76387	2.33196	1.51615	19.29	17.4361	17.6988
ZBTB20	ENSG00000181722	0.873091	1.10087	0.769669	7.49304	8.08918	7.78334
MTPN	ENSG00000105887	96.6589	84.0276	67.519	667.491	657.876	747.74
CDR1	ENSG00000288642	0.276282	0.104836	0.0600457	0.318633	1.70846	0.501651
RNU5B.1	ENSG00000200156	112.376	110.525	71.0641	289.329	230.55	1493.03
U2.6	ENSG00000273709	4.33691	3.24798	3.96868	33.235	38.3925	24.2751
BX537318.1	ENSG00000273145	0.0722409	0.342649	0.314009	1.24972	1.20614	1.49907
AL451042.1	ENSG00000224621	0.961707	0.380126	0.609618	5.08349	5.05489	4.26153
RAB43	ENSG00000172780	0.288261	1.06067	1.13908	5.70452	3.53265	2.75295
CFAP126	ENSG00000188931	0.0563273	0.0534337	0.244838	0.568415	0.696626	0.584426
ATP5IF1	ENSG00000130770	7.52422	6.41276	4.55662	60.1387	45.6796	46.988
AL353150.1	ENSG00000224945	0.0420013	0.199218	0.0912834	0.666045	0.467505	0.653678
AL590677.1	ENSG00000227175	0.22946	0.108836	0.748043	1.81935	1.7027	1.33918
AC025576.2	ENSG00000255817	0.447152	0.106045	0.121477	1.28924	1.24428	1.30484
F8A1	ENSG00000277203	4.50481	8.28119	6.58231	70.4086	46.0183	26.9678
TATDN2P2	ENSG00000218226	0.215441	0.278691	0.255397	2.25878	1.79245	2.13371
RAB6D	ENSG00000233087	0.0718954	0.163685	0.0781267	0.829161	0.800247	0.690006
SNORA80E	ENSG00000207475	0.954687	3.62257	1.38324	8.25772	2.75498	21.8744
AC012467.2	ENSG00000271976	0.303814	0.176126	0.220098	1.11929	2.2127	1.97015
AL109809.1	ENSG00000232528	0.0278756	0.105774	0.212041	0.522414	0.517125	0.289223
ZNRF2P2	ENSG00000225264	0.98303	0.839276	0.480704	6.87316	6.38273	4.97223
BZW1.AS1	ENSG00000230408	0.24856	0.377265	0.162062	1.6483	1.04518	2.51446
AL355312.3	ENSG00000273132	1.11788	1.85579	1.974	18.9357	9.15929	5.7993
SCARNA9	ENSG00000254911	12.5975	4.33494	5.23418	35.6093	39.8664	66.7946
MIR3661	ENSG00000266751	14.9866	19.3864	15.2985	139.449	96.043	160.795
AC113935.1	ENSG00000226084	5.73443	3.42784	1.79261	25.7064	19.6245	26.0812
PKD1P6	ENSG00000250251	0.282676	1.54017	2.10298	6.21713	2.58165	2.27489
FO393411.1	ENSG00000180211	1.55705	0.787765	0.451201	3.44181	5.00675	7.26984
RN7SKP11	ENSG00000252827	0.759536	0.288207	0.825367	4.37982	4.13315	3.74328
AL662797.1	ENSG00000272540	1.69201	2.72864	1.77737	19.6763	13.0438	14.4101
COX20P1	ENSG00000213025	0.610607	0.231696	0.265412	2.64077	2.86963	2.059
NRXN3	ENSG00000021645	1.17596	1.37912	0.750258	7.99893	9.0073	8.33916
LRRC37A17P	ENSG00000263142	0.0945154	0.130414	0.0933702	0.743206	0.807614	0.969503
PLAGL2	ENSG00000126003	11.3387	10.5222	8.23385	83.6635	79.2672	78.4267
AC104073.4	ENSG00000282381	0.801958	0.48412	0.475345	4.41424	4.32794	4.72769
ACTBP2	ENSG00000213763	0.310578	0.699729	0.464058	4.08556	2.1606	3.77626
AC072022.1	ENSG00000228804	0.304026	0.230726	0.0660754	1.13955	0.0752007	1.34063
AC093525.8	ENSG00000279520	3.15123	4.93087	6.67219	48.8004	28.0844	20.9825
AC092140.1	ENSG00000260621	2.06472	3.54064	6.21325	34.1155	13.0623	25.2333
KCNMA1.AS1	ENSG00000236467	0.0987902	0.140573	0.0738049	0.801096	0.832341	0.736719
AC087439.1	ENSG00000253358	1.75266	1.55871	1.42842	12.3174	11.2444	13.9227
AC084337.1	ENSG00000254595	0.317765	0.361729	0.0690613	1.09942	0.943187	1.23637
ZBTB40.IT1	ENSG00000237200	0.798487	0.302987	0.173539	5.06487	3.16008	1.24271
AL031985.3	ENSG00000260920	0.142417	0.236426	0.444936	1.71947	1.76133	1.91633
MAL2	ENSG00000147676	9.32055	8.58912	6.17349	47.1835	68.0181	66.8058
AC130456.5	ENSG00000260934	0.427425	0.648748	0.0928942	0.246472	0.31717	2.10651
WDR45BP1	ENSG00000265574	0.381318	0.281345	0.368327	2.13777	2.41037	3.51678
AC113386.1	ENSG00000254138	1.94529	0.542752	1.36781	8.57801	6.50989	9.94329
AL121672.2	ENSG00000235159	0.553138	0.524723	0.437149	4.78446	2.36323	4.56519
AL049539.1	ENSG00000275576	0.189967	0.270312	0.206432	1.36929	1.997	1.84782
AC009902.3	ENSG00000272425	0.100362	0.0190413	0.19631	0.0578733	0.422017	0.156197
TMX2P1	ENSG00000213839	1.10841	1.05147	0.535323	4.70491	4.11246	8.22592
ZBED3	ENSG00000132846	0.181768	0.185203	0.175575	1.59164	1.5403	1.12632
TAX1BP1.AS1	ENSG00000229893	0.109909	0.312789	0.0398118	0.528155	0.18124	0.712729
AC079880.1	ENSG00000270228	0.277012	0.56599	0.301021	2.18103	2.3718	3.37159
HOXA1	ENSG00000105991	3.20594	2.00039	1.62081	15.6199	17.3227	15.5644
DDAH1	ENSG00000153904	7.25197	6.14009	4.53414	38.0912	50.7098	43.4398
LYRM4.AS1	ENSG00000272142	0.187033	0.106455	0.162595	0.835849	1.24909	1.11582
SNORA80A	ENSG00000200792	0.320569	3.34511	1.04506	2.77281	1.58585	14.5516
MYO5B	ENSG00000167306	0.136164	0.133084	0.103128	0.779236	1.09716	0.925797
EI24	ENSG00000149547	78.2155	66.2599	56.7671	509.843	454.41	542.772
PTGES2.AS1	ENSG00000232850	0.062282	0.157553	0.0902401	0.957721	0.462162	0.40388
AC099336.2	ENSG00000236439	0.343286	1.13978	0.55956	2.96931	3.82102	6.0105
GPRIN3	ENSG00000185477	0.116275	0.0992717	0.104241	0.683066	0.798106	0.919892
PTMAP5	ENSG00000214182	0.450231	0.320326	0.530025	1.51447	3.29453	4.81736
AC084824.4	ENSG00000275854	0.0596407	0.0565768	0.38886	0.0859787	1.18017	0.154701
AC068620.1	ENSG00000269921	0.412073	0.312723	0.268673	2.13858	1.73274	3.20661
SIRPB1	ENSG00000101307	0.180176	0.17092	0.28793	1.87933	1.34355	1.25774
GPR137B	ENSG00000077585	4.59218	4.14115	2.87501	30.6215	26.27	27.6466
AL445305.1	ENSG00000213036	0.0758215	0.143853	0.247179	1.31166	0.187544	0.98336
AL035427.1	ENSG00000270050	0.225309	0.213735	0.122419	1.78645	0.557301	1.46106
AC010186.3	ENSG00000257027	0.504116	0.428748	0.3778	2.506	3.20331	3.78758
AC005740.3	ENSG00000254099	0.253473	0.480903	1.23949	3.10598	1.25393	9.36907
SAP30L.AS1	ENSG00000245275	0.128089	0.163077	0.0732582	0.894115	0.583628	0.861219
UBE2V1P2	ENSG00000214192	0.297255	0.469974	0.538364	1.42842	5.75952	2.82716
AL845321.1	ENSG00000228522	0.549337	0.236871	0.108536	1.87183	1.79112	1.23061
TEAD1	ENSG00000187079	8.58909	10.324	7.1374	54.5213	69.5402	65.3153
AC010226.1	ENSG00000249249	0.479414	0.566162	0.733606	4.24551	3.06137	5.83704
SNORA53	ENSG00000212443	10.8556	8.13866	4.75663	85.5675	30.3158	50.412
AC002563.1	ENSG00000255692	0.0966682	0.0917022	0.525233	0.69679	1.19554	1.00298
ADAMTSL4.AS1	ENSG00000203804	0.136669	0.280904	0.297029	1.77321	1.38037	1.24076
AC083799.1	ENSG00000203644	0.479092	0.499928	0.0520616	0.621598	1.42204	0.932031
LINC01534	ENSG00000225975	0.116486	0.110501	0.207134	0.870166	1.06083	1.03006
GNG12.AS1	ENSG00000232284	0.11324	0.190973	0.0820365	0.743685	0.700245	0.962784
AL035448.1	ENSG00000236526	0.0476214	0.112937	0.155247	0.652189	0.412269	0.710264
EEF1A1P11	ENSG00000228502	2.25991	2.17359	1.67129	9.36648	11.1409	21.0052
NFIA	ENSG00000162599	0.200489	0.21239	0.161916	1.33717	1.45299	1.34362
AC027559.1	ENSG00000259658	0.0898915	0.469005	0.195365	1.29589	0.667038	1.16584
AC135050.5	ENSG00000262766	1.20435	1.29481	1.13423	9.49123	8.04315	8.74701
TCEA1P2	ENSG00000230409	5.77449	3.97143	3.13749	35.2406	23.8052	30.3935
AL139289.1	ENSG00000234694	0.0659567	0.813388	0.43004	1.33117	0.48943	0.427709
TOMM40P4	ENSG00000213222	0.636768	0.402704	0.0922611	1.04037	1.57504	1.48653
AP003032.2	ENSG00000254829	0.127106	0.241153	0.0690613	0.916187	0.314396	0.906669
GPR160	ENSG00000173890	1.10461	0.736338	0.681281	4.86334	5.99372	6.1951
GABARAP	ENSG00000170296	0.692731	1.01751	0.849904	6.6684	6.13531	5.07179
PKD1P5	ENSG00000254681	0.20335	1.12125	1.16012	3.78043	1.94906	1.4835
CD44.AS1	ENSG00000255443	2.45096	3.87508	2.7441	24.7333	20.4837	16.7607
NHP2P1	ENSG00000105988	0.188733	0.0895188	0.102546	1.22436	0.700245	0.734327
UCA1	ENSG00000214049	1.86816	1.9514	1.45983	11.7863	12.2661	12.9448
CABLES2	ENSG00000149679	4.22727	3.86806	3.11668	32.5129	26.5249	21.4969
AC008494.3	ENSG00000271797	0.461836	0.0876222	0.401492	1.265	1.14235	2.2761
H2AC7	ENSG00000196866	1.28228	0.162187	0.185788	1.84854	1.69157	1.7739
SUMO2P21	ENSG00000228532	14.2297	11.7754	19.082	44.9555	112.893	165.31
DCLRE1B	ENSG00000118655	7.3827	5.30336	4.50734	41.0933	39.2543	37.9927
AL445363.3	ENSG00000279423	3.83345	2.58871	2.04755	15.2677	15.7498	23.1734
AL353622.1	ENSG00000270605	0.313811	0.276427	0.0243579	0.193883	0.110887	0.494208
AC092115.1	ENSG00000260290	0.342062	0.176994	0.0675835	0.49312	0.653795	1.08892
H3.5	ENSG00000188375	0.117408	0.222752	0.0850558	0.338512	0.629215	1.31968
HSFX3	ENSG00000283697	0.20695	0.0327197	0.262367	1.09392	0.426573	0.76047
IFITM2	ENSG00000185201	0.791138	1.34017	1.19745	7.29114	7.54794	7.62215
BX664615.1	ENSG00000229273	0.856717	0.0903006	0.103441	1.23505	0.706361	1.23457
CDK6	ENSG00000105810	22.7409	22.5256	19.4397	128.109	165.589	159.567
AC015813.5	ENSG00000279069	3.59952	3.11412	3.19178	23.0396	18.0561	28.5704
OSMR.AS1	ENSG00000249740	0.224082	0.221073	0.146102	1.2017	1.28589	1.4531
SCARNA1	ENSG00000252947	1.83844	2.49143	0.856194	12.1157	11.3684	8.51554
CMTM1	ENSG00000089505	0.535667	0.875145	1.09951	4.37593	6.58804	5.90519
OR7E38P	ENSG00000183444	0.0442613	0.293912	0.240488	0.701883	0.5474	0.803659
AC009955.3	ENSG00000268896	0.0973155	0.646214	0.31725	1.68349	0.361064	1.0097
TMEFF1	ENSG00000241697	0.101586	0.176674	0.0551954	0.878686	0.921332	0.395253
Z99129.4	ENSG00000279453	0.662465	0.815264	0.389126	2.71018	3.36578	4.9693
SERINC2	ENSG00000168528	24.8677	32.1445	19.9413	244.647	154.447	126.321
H2BS1	ENSG00000234289	1.30699	1.50553	1.92751	12.3817	8.42843	11.3813
S1PR3	ENSG00000213694	0.410455	0.464829	0.356133	3.0595	2.87656	2.59978
AL354740.1	ENSG00000225339	0.202754	0.315632	0.146885	0.981804	1.08018	1.85421
PAX8.AS1	ENSG00000189223	0.140032	0.168387	0.122164	1.32781	0.729326	0.859467
AL513175.2	ENSG00000236792	0.196828	0.0933582	0.106944	0.425624	0.851991	1.0211
ASAP1.IT2	ENSG00000280543	0.171728	0.142542	0.0466529	0.649857	0.557507	0.612482
MIR181A1HG	ENSG00000229989	0.0970448	0.168776	0.04394	0.256485	0.490081	0.67126
PPP1R11P1	ENSG00000236216	0.231901	0.109994	0.252	0.668622	1.57741	0.902285
EEF1A1P6	ENSG00000233476	27.0278	20.1111	25.1942	138.098	119.681	244.394
S100A11	ENSG00000163191	270.72	227.244	146.654	1402.27	1318.4	1431.79
AC118755.2	ENSG00000265349	1.64518	0.390167	2.23472	4.44696	6.10402	5.33426
AC080112.3	ENSG00000278918	0.262529	0.282248	0.266264	3.20434	1.32037	1.02145
PRKAA2	ENSG00000162409	0.167646	0.114858	0.0455442	0.409515	0.789028	0.51941
KCNH3	ENSG00000135519	0.00969692	0.183975	0.126449	0.181729	0.143912	0.150916
RPL7P19	ENSG00000241458	0.141092	0.267687	0.0766603	0.406799	0.610731	1.18942
SLC40A1	ENSG00000138449	0.341089	0.313761	0.235869	1.95197	2.12198	1.93035
LYPLA1	ENSG00000120992	23.1919	17.6127	13.5548	107.103	120.197	125.06
RNF38	ENSG00000137075	4.09125	3.75979	2.84812	21.9741	26.3357	23.3708
TBXA2R	ENSG00000006638	0.0771089	0.394997	0.385444	1.33393	0.495893	0.780044
AC107021.2	ENSG00000261051	0.478635	0.315858	0.158297	1.47001	1.75011	1.88927
ALDOA	ENSG00000149925	11.7277	13.0478	14.563	115.819	80.5615	65.4773
AC062029.1	ENSG00000287686	0.360905	0.58202	0.82359	3.69402	3.48152	3.55735
AC012306.3	ENSG00000286873	0.412463	0.586911	0.0896425	0.53515	1.47933	1.49783
HYMAI	ENSG00000283122	0.325645	0.123566	0.0424644	0.394341	0.41885	0.675748
NPIPA5	ENSG00000183793	0.31634	0.409212	1.18753	2.36311	4.73035	1.75299
AC122108.1	ENSG00000259187	0.102824	0.390167	0.223472	1.18586	1.39884	1.20021
LDLRAD3	ENSG00000179241	4.50744	3.64309	2.0918	21.5546	19.399	21.6903
RAP2C.AS1	ENSG00000232160	0.193468	0.105882	0.161721	0.94399	0.892666	1.15808
SPRED2	ENSG00000198369	6.08225	5.70218	3.97597	34.6962	36.6609	32.981
FRG1DP	ENSG00000282870	0.452372	0.697341	0.184343	3.09769	3.63655	1.54009
IGIP	ENSG00000182700	0.340604	0.370975	0.0959585	0.61832	1.20132	1.47248
ZNF628	ENSG00000197483	0.758002	3.31696	3.82622	13.0248	7.00068	4.21775
AL161452.1	ENSG00000226706	2.73215	5.07252	3.47792	30.7219	18.9706	18.7296
EFCAB14	ENSG00000159658	6.90897	7.70766	5.76227	42.075	50.111	44.6259
NPIPB15	ENSG00000196436	0.204923	0.121497	0.0278355	0.14771	0.633594	0.398659
UBXN2B	ENSG00000215114	3.23584	3.37422	1.77157	12.4158	20.5594	18.2924
FAM160A1.DT	ENSG00000251611	2.31383	0.462097	0.661677	5.44236	4.51834	5.37002
AP001318.1	ENSG00000254905	0.620288	0.588422	0.0962928	1.27745	1.53428	1.49403
SLC36A1	ENSG00000123643	4.84068	5.07849	4.73013	34.2968	32.4008	31.7716
CIBAR1P1	ENSG00000157021	0.0979716	0.0929386	0.585547	0.635566	1.09049	1.14357
ZDHHC2	ENSG00000104219	4.96213	4.58213	3.4842	25.9526	26.9079	31.4849
AP003068.4	ENSG00000278952	0.0543608	0.0515682	0.23629	0.391836	0.605075	0.282011
GPR155	ENSG00000163328	0.375984	0.212937	0.152452	1.13259	1.4991	1.53567
CFL1P1	ENSG00000223820	0.0485314	0.0767304	0.193372	0.489744	0.560196	0.524519
TRMT112P6	ENSG00000268412	0.351592	0.222353	0.636775	1.85848	2.17415	3.19195
TRAM1	ENSG00000067167	52.6736	43.2999	21.5721	198.745	254.897	224.53
TECRP1	ENSG00000235043	2.0574	1.48702	3.51328	13.8412	12.3589	17.6618
SYNE4	ENSG00000181392	0.136883	0.308397	0.0371869	0.567331	0.486709	0.532589
AC007663.4	ENSG00000273343	0.483647	0.524345	0.225243	1.99209	2.47805	2.50905
PSMC1P1	ENSG00000241506	0.924793	0.125326	0.897274	0.952279	2.12408	1.7991
LINC02432	ENSG00000248810	0.763924	0.520863	0.441009	2.82203	3.94888	3.83921
AC135803.1	ENSG00000272864	0.617308	0.658795	0.167703	2.33603	2.00406	2.20168
Y_RNA.333	ENSG00000276178	0.427425	4.86561	4.18024	7.39417	6.3434	5.54345
SEC24B	ENSG00000138802	4.59447	5.42032	2.85945	23.7119	30.6012	26.0235
RHOQP3	ENSG00000230756	0.28082	1.19877	0.15258	1.92296	0.607781	1.91209
ALOX5AP	ENSG00000132965	0.441164	0.369265	0.3384	2.20725	2.27871	2.92813
SEMA5A	ENSG00000112902	20.8565	21.0485	16.7864	140.469	125.475	119.513
RBMS3.AS3	ENSG00000235904	0.626081	0.482122	0.272138	1.85822	2.64174	3.08556
TOMM20P4	ENSG00000230311	1.90425	1.61628	1.19802	6.50177	8.55265	13.2584
RPL15P5	ENSG00000233045	0.136883	0.129851	0.148747	0.78933	0.423225	1.59777
ELK3	ENSG00000111145	4.29027	4.64873	3.53994	26.3095	30.8605	24.7285
AL732372.3	ENSG00000250575	0.0703751	0.10014	0.152949	0.862355	0.565735	0.273817
TSHZ3	ENSG00000121297	1.14785	1.4685	1.22445	9.09358	8.58274	7.25228
LMBR1	ENSG00000105983	7.50443	6.65647	5.68673	36.5922	43.6101	46.8535
GNA13	ENSG00000120063	9.99262	8.72042	7.02795	41.9264	65.6651	55.8046
RAB5IF	ENSG00000101084	6.69614	6.29715	5.26051	40.6188	34.8107	42.2946
AC133555.6	ENSG00000288632	0.0146694	0.208737	0.19129	0.25377	0.272134	0.190253
MIR5692C2	ENSG00000266668	5.662	4.83401	1.23055	13.8761	7.7027	19.0925
AC092053.3	ENSG00000284669	0.0525797	0.174575	0.0952283	0.682196	0.357653	0.431888
AC010615.1	ENSG00000213976	0.0494301	0.0468908	0.295429	0.213777	0.703024	0.0641079
C9orf147	ENSG00000230185	0.546561	0.155545	0.0395955	0.446493	0.58583	0.590714
AC027682.2	ENSG00000259945	1.55705	3.32338	2.256	24.3171	8.66553	2.86082
TLE1P1	ENSG00000228158	0.370096	0.140434	0.241304	1.92073	1.2816	1.24798
AC013472.2	ENSG00000272056	1.65392	2.57309	1.86916	15.8318	8.67284	12.1838
AC004801.6	ENSG00000276814	0.267468	0.42288	0.145325	1.28528	2.15014	1.38756
GLIS2	ENSG00000126603	1.15149	4.28052	3.90646	18.2735	8.77614	5.76723
AC026803.2	ENSG00000267898	0.23043	0.0874369	0.0500804	0.265752	0.34198	0.71725
AC002558.2	ENSG00000261872	0.583026	0.737433	0.281581	2.05455	2.00293	3.69673
AL391684.1	ENSG00000224934	0.163458	0.251974	0.116567	0.891025	1.06764	1.12623
AC053527.2	ENSG00000250220	0.254583	1.32828	0.345811	3.02783	1.33813	2.22871
AC027117.2	ENSG00000253944	0.68388	0.24328	1.30052	2.09501	3.80604	0.776083
SIAH2.AS1	ENSG00000244265	0.181834	0.192786	0.47655	2.29753	0.886301	0.984928
MED14OS	ENSG00000234636	0.290649	0.643342	0.10528	0.628504	0.659008	1.6963
CSTB	ENSG00000160213	10.6368	8.7046	6.64753	56.6641	50.2913	54.3673
MIR634	ENSG00000207943	0.898915	2.13184	0.488413	6.47943	15.5642	2.33168
AC022784.5	ENSG00000254340	0.303181	0.402648	0.724808	2.97207	1.94978	3.30294
AC022509.3	ENSG00000256894	0.79172	2.20307	1.37654	8.446	5.09161	8.55678
LINC00337	ENSG00000225077	0.591652	0.99974	0.843848	4.26466	2.74396	7.79327
AC104521.1	ENSG00000269425	0.312526	0.148235	0.679227	1.35162	1.93258	1.21598
AL391840.3	ENSG00000287811	0.122637	0.145421	0.066633	0.397788	0.6446	0.7555
EML4.AS1	ENSG00000224875	0.138112	0.262034	0.550303	1.72557	0.797111	1.91065
ELOVL2	ENSG00000197977	2.18643	1.84595	0.855335	6.16212	9.42363	9.42859
LDHAP7	ENSG00000235847	0.225893	0.0428577	0.0981887	0.32565	0.391121	0.820316
AP001793.1	ENSG00000266708	0.447152	0.159068	0.728862	1.69213	2.28118	0.57993
ZNF56	ENSG00000267419	0.129589	0.0526849	0.201172	0.773954	0.480805	0.768315
YWHAZP4	ENSG00000213131	0.0615782	0.0584148	0.334577	0.177544	0.685409	1.43754
UGT1A5	ENSG00000240224	0.0929581	0.0881827	0.121218	0.723651	0.505849	0.65103
RNU5F.1	ENSG00000199377	18.6314	15.1998	9.71817	50.4952	33.6417	135.317
AC009630.1	ENSG00000253133	0.140532	0.102548	0.129218	0.65453	0.90912	0.686986
LINC01963	ENSG00000260804	0.775557	0.722577	0.662181	3.25433	5.77213	4.36467
TMEM184C	ENSG00000164168	2.21274	2.25715	1.59966	10.5173	14.0608	12.4517
PGAM2	ENSG00000164708	0.104175	0.444706	0.566022	1.65198	0.708611	0.7431
TMEM230	ENSG00000089063	13.375	11.1832	7.6398	65.1988	60.0689	65.0682
AK4P3	ENSG00000233381	10.101	7.10932	7.71897	41.5245	53.7577	54.6838
AC131212.2	ENSG00000279700	0.128701	0.335745	0.699278	1.80898	1.19378	0.792856
EGLN1	ENSG00000135766	0.777801	1.61403	1.80489	8.29285	6.72358	7.05082
RNF139	ENSG00000170881	8.9547	7.87343	4.28447	35.8182	39.8689	41.3934
SNORA7B	ENSG00000207088	3.45015	3.86798	7.15753	26.2254	19.3953	43.526
WSB2	ENSG00000176871	29.0649	24.888	23.5394	168.512	160.112	152.029
FTLP3	ENSG00000226608	2.55969	2.89817	2.24318	15.8316	13.3776	17.6697
AC022893.1	ENSG00000253636	0.331679	0.407867	0.320379	1.523	2.37006	2.64474
VDAC1P6	ENSG00000231341	0.101982	0.0967431	0.166232	0.661584	0.252252	1.58718
ACTBL2	ENSG00000169067	0.156039	0.044407	0.254345	0.787318	0.521048	0.465459
AC018690.1	ENSG00000273306	0.417866	0.264266	0.151361	0.6024	2.32557	1.26454
SPATA18	ENSG00000163071	3.65429	3.07585	3.16158	20.3774	20.9606	19.5372
RPSAP54	ENSG00000213621	0.344449	0.0933582	0.427775	1.41875	0.791135	2.55274
OR2A9P	ENSG00000228960	1.55472	2.02017	0.866029	9.09702	8.43442	7.38772
GPR63	ENSG00000112218	0.540675	0.658451	0.404924	3.30736	3.25302	3.03231
ONECUT2	ENSG00000119547	0.163365	0.219961	0.143165	0.987617	1.17314	1.0252
UPK3BL1	ENSG00000267368	0.0324869	0.246544	0.247118	0.515167	0.321424	0.337068
LINC02029	ENSG00000241544	0.345098	0.140301	0.0357151	0.497497	0.386151	0.51151
AL096869.2	ENSG00000259163	0.0534937	0.0761184	0.261586	0.80973	0.165395	0.312202
TNKS2.AS1	ENSG00000228701	0.743385	0.663714	0.0475186	1.00863	1.08162	0.737273
AC098847.1	ENSG00000267669	0.156544	0.111376	0.0425279	0.394931	0.580814	0.456812
MORF4L2.AS1	ENSG00000231154	0.209	0.198263	0.0681343	1.02441	0.956375	0.596333
SLC25A53	ENSG00000269743	0.261827	0.272608	0.270641	1.55584	1.62696	1.77241
FP236383.12	ENSG00000286178	0.139735	0.39767	0.303693	1.41011	1.90099	1.08737
MSNP1	ENSG00000251593	0.704807	0.549207	0.902662	4.10052	3.45554	5.71308
AL513550.1	ENSG00000228506	0.656993	0.607261	0.292897	2.03997	2.87512	3.10245
AC092747.4	ENSG00000275764	0.538818	0.533361	0.330945	1.92503	3.41882	2.79526
SNORA59B	ENSG00000266079	0.0621931	0.117996	0.473085	0.806924	0.461502	0.725947
PLAGL1	ENSG00000118495	2.87055	2.75623	2.60397	16.4233	16.9666	17.0154
CD274	ENSG00000120217	0.679219	0.372501	0.253718	1.45345	2.36256	2.51884
FEM1B	ENSG00000169018	1.88708	1.77929	2.00093	11.294	12.7513	10.4276
SINHCAFP2	ENSG00000267742	0.393952	0.498285	0.356747	1.60912	2.35489	3.40622
F8A3	ENSG00000277150	1.04715	1.86558	2.66438	12.5922	7.61245	5.9955
KRT18P31	ENSG00000249850	0.16872	0.384127	0.146675	1.55667	0.751192	1.05034
AC108751.4	ENSG00000243885	0.217769	0.123949	0.0473287	0.376726	0.43092	0.621354
KIAA1549	ENSG00000122778	3.31742	3.47791	2.29716	19.2253	17.9514	16.9385
INO80D	ENSG00000114933	1.61371	1.75813	1.22948	7.3026	10.5864	9.51631
SNORD13	ENSG00000239039	20.9603	11.1348	20.4993	100.923	53.9189	176.697
SLC17A1	ENSG00000124568	0.0215935	0.0409685	0.281581	0.311295	0.133529	0.168033
AL365217.1	ENSG00000214558	0.107383	0.135822	0.175035	0.541814	0.841099	1.23021
FAM89B	ENSG00000176973	1.25589	1.73033	1.29975	11.2079	8.69063	5.58451
AC022098.1	ENSG00000267169	0.2167	0.359744	0.632858	2.57728	1.62477	1.14175
AC023509.6	ENSG00000285692	0.150856	0.190808	0.327862	1.37735	1.30599	0.717388
SEC61G.DT	ENSG00000234707	0.210761	0.428429	0.163591	1.60598	0.521315	1.52292
AC100861.2	ENSG00000250714	0.155013	0.183812	0.252672	1.00561	1.15027	1.35704
AC010531.6	ENSG00000270006	1.19594	0.309409	0.590724	4.70203	2.68922	3.24313
RNF11	ENSG00000123091	25.7774	17.7684	14.5082	106.151	118.545	106.164
SMAD1.AS1	ENSG00000250902	0.271917	0.601879	0.39398	1.82933	1.45727	3.5266
AP002770.1	ENSG00000256034	3.05589	5.7978	5.75597	29.0757	18.5189	30.9138
AF064860.1	ENSG00000225330	0.480853	1.5205	1.82886	6.00776	4.16285	5.19698
SLCO4A1.AS1	ENSG00000232803	0.625256	1.26715	2.43984	8.39918	4.00701	3.53856
TMEM184B	ENSG00000198792	9.18782	12.1447	12.1126	87.417	58.3051	45.0518
SDCBP2.AS1	ENSG00000234684	0.377822	0.24933	0.205284	1.69322	1.37134	1.65113
GNGT1	ENSG00000127928	0.3409	0.233558	0.226384	1.41973	1.66301	1.52288
CNR1	ENSG00000118432	0.253752	0.390351	0.20122	1.44347	1.78118	1.55656
AL596247.1	ENSG00000225761	0.591819	0.0935694	0.428743	0.853173	1.46386	0.383777
SNHG22	ENSG00000267322	0.201762	0.127598	0.0548123	0.48477	0.769378	0.523346
SAP130	ENSG00000136715	10.1591	8.89006	7.15029	55.3337	51.8968	47.7378
DUSP5P1	ENSG00000183929	0.267938	0.6899	0.0831889	1.10361	0.899437	1.0425
S1PR1	ENSG00000170989	3.21367	3.04857	2.28581	17.8937	16.5587	15.8923
THCAT158	ENSG00000263293	0.183439	0.348031	0.0664461	1.49854	0.90747	0.475819
PYGO1	ENSG00000171016	0.290488	0.404162	0.173616	1.29819	1.68253	1.61373
KITLG	ENSG00000049130	5.48744	5.41882	3.57325	18.8906	35.4622	28.3673
DUSP8	ENSG00000184545	0.202165	0.642045	0.697269	2.68635	2.00022	1.03739
FAM198B.AS1	ENSG00000248429	0.077314	0.220027	0.151227	0.66874	0.602392	0.982662
AP000688.2	ENSG00000233393	0.317275	0.0885224	0.141966	0.726439	1.06176	0.508308
AL132655.2	ENSG00000268649	0.146792	0.0696257	0.319031	1.05809	0.635408	0.475953
FBXL4	ENSG00000112234	2.73893	2.01745	1.77996	10.266	13.6225	13.0388
AC027335.1	ENSG00000250001	0.16058	0.533156	0.174497	1.7362	1.19158	0.833049
AP001160.2	ENSG00000267811	0.268567	0.0849234	0.778252	0.258113	1.3286	0.928841
LINC00342	ENSG00000232931	0.0811208	0.12024	0.132228	0.68705	0.777525	0.374807
SH3GLB1	ENSG00000097033	7.67912	7.2726	3.60088	22.716	40.8956	32.9924
AC069234.5	ENSG00000277423	1.25762	0.994175	0.113885	0.302166	0.777676	1.9029
AC092755.2	ENSG00000259238	0.325353	0.10288	0.235702	0.625377	1.07301	1.26589
OR7E7P	ENSG00000238228	0.689286	0.89908	1.02991	5.46526	5.38123	3.91109
AC022364.1	ENSG00000247934	0.463462	0.288048	0.225766	1.82008	1.40331	2.01052
TLCD4	ENSG00000152078	3.08163	2.5089	1.78342	10.1531	16.0698	14.2487
UBXN7.AS1	ENSG00000225822	0.33884	0.321433	0.245472	0.6513	2.37467	2.05079
LYPD6	ENSG00000187123	0.298072	0.357607	0.266746	1.57979	1.95162	1.84195
AC117503.3	ENSG00000279953	0.307457	0.116665	0.0334105	0.221616	0.304197	0.478504
PTGER4P2	ENSG00000184523	0.248654	0.0786268	0.360274	1.19488	0.820059	0.859972
AC008011.2	ENSG00000257042	0.38533	0.469974	0.598183	2.30134	2.72318	3.49825
TMEM254	ENSG00000133678	3.40513	2.31912	1.67619	11.7477	14.0556	13.5507
MIR378D2HG	ENSG00000264448	0.643165	0.828025	0.0998442	1.32456	1.98858	1.3108
PINCR	ENSG00000224294	0.234815	0.167064	0.255167	1.15658	0.968023	1.75111
LMBRD2	ENSG00000164187	1.25802	1.56973	1.10612	6.44909	7.43063	8.53699
RAB5C	ENSG00000108774	11.5512	11.2426	6.88576	53.3283	55.7559	54.9037
USF3	ENSG00000176542	0.913964	1.37879	0.679363	4.08542	7.68868	5.09539
EFHC1	ENSG00000096093	0.385292	0.396411	0.293705	1.82383	1.88944	2.36177
ADIPOR1	ENSG00000159346	59.1148	56.7024	48.0152	349.241	297.671	306.419
HAGLR	ENSG00000224189	4.95579	4.07115	2.95175	22.2309	23.5895	21.3914
AC124045.1	ENSG00000272077	0.0446466	0.211765	0.0485162	0.353996	0.386515	0.376376
AL513318.1	ENSG00000269994	0.237126	0.0803374	0.128839	1.02553	0.565583	0.790814
AC011446.1	ENSG00000267512	1.99901	4.96653	4.75829	26.0733	8.12315	13.3333
TAB3	ENSG00000157625	1.32051	1.56503	1.18524	6.03732	9.46369	8.11827
AL731571.1	ENSG00000273599	0.345373	0.441921	0.514957	2.67473	1.99663	2.66674
TYRO3P	ENSG00000259581	0.096704	0.0611574	0.192657	0.697047	0.498326	0.397161
HSFX4	ENSG00000283463	0.208268	0.493921	0.226319	1.251	1.11615	2.07085
AC008443.5	ENSG00000274525	0.35445	0.504362	0.962928	3.83234	2.84937	0.919401
GALNT4	ENSG00000257594	0.170018	0.0921619	0.0879778	0.711955	0.710908	0.483006
PITPNM2	ENSG00000090975	2.29861	3.42202	3.80622	22.9832	15.9208	10.3816
DNAJB6P1	ENSG00000254612	8.40219	5.68529	4.66099	39.3027	63.0022	7.46797
GPR180	ENSG00000152749	2.12981	2.09954	1.34385	7.95889	11.1552	11.1572
AC099795.1	ENSG00000283973	0.238454	0.754014	1.03649	2.97924	2.16265	2.06174
MAMLD1	ENSG00000013619	2.2245	2.4573	2.09924	13.8718	13.8191	11.4833
AC068205.2	ENSG00000283341	0.191007	0.452987	0.389179	1.77262	2.27369	1.17669
CNIH1	ENSG00000100528	8.86888	5.71047	3.70022	24.6443	30.51	34.0115
SEC23A.AS1	ENSG00000258651	0.959142	0.496292	0.0947521	1.38271	0.754864	1.35704
AL391825.1	ENSG00000229808	0.0958886	0.303209	0.0347332	0.46078	0.15812	0.414539
AC005021.1	ENSG00000273138	1.84214	1.86401	1.20108	9.56035	5.92348	10.6715
AC009961.1	ENSG00000226266	0.0480147	0.136644	0.139137	0.369166	0.712584	0.601965
AL133485.2	ENSG00000258843	0.111218	0.527521	0.846001	1.28266	1.92567	1.73091
COX17	ENSG00000138495	3.85555	3.50599	2.08246	10.5902	17.7472	19.5578
TWF1P1	ENSG00000178082	3.78204	3.03579	2.80011	14.3196	16.7565	22.0998
DENND5B.AS1	ENSG00000255867	0.266651	0.126476	0.289762	0.912965	0.948115	1.81561
SGPP2	ENSG00000163082	0.393715	0.439887	0.304241	2.30817	2.17493	1.92903
AC004540.1	ENSG00000214870	0.518156	0.502968	0.268438	2.15408	2.66763	2.06294
AC113404.3	ENSG00000254893	0.706984	0.149037	0.426811	0.905952	1.65157	2.03759
SMIM10	ENSG00000184785	0.411573	0.250991	0.255569	1.86475	1.99969	1.18195
RCAN3	ENSG00000117602	1.9606	1.79614	1.24115	7.54593	10.1372	9.45027
TTYH3	ENSG00000136295	12.9919	54.5848	63.4376	181.435	109.006	72.2517
AC055764.1	ENSG00000234136	0.184344	0.0874369	1.00161	0.398629	1.25393	0.597708
JMJD7	ENSG00000243789	0.155388	0.0631736	0.2171	0.352014	0.768701	0.575796
SNORD99	ENSG00000221539	17.6746	14.5311	16.6456	64.5491	59.0193	155.876
CRYZL2P	ENSG00000242193	2.34676	1.9028	2.16246	11.3951	13.09	11.5163
KLF7.IT1	ENSG00000237892	0.399365	0.126283	0.14466	0.671684	0.658551	1.46753
SLC44A1	ENSG00000070214	15.9676	13.3363	10.618	64.2601	73.9502	79.036
ZBED6	ENSG00000257315	0.0978068	0.119291	0.0873047	0.538819	0.622091	0.548171
LINC01929	ENSG00000267013	2.73321	2.10983	1.03371	5.9876	10.7374	10.0436
FAM201A	ENSG00000204860	0.419314	0.580534	0.357137	2.64668	2.35466	2.36638
SNORA14B	ENSG00000207181	11.303	12.2541	20.0032	72.1616	68.6966	99.6835
C7orf31	ENSG00000153790	0.37447	0.505937	0.369933	2.09392	2.61034	2.29587
AC114490.1	ENSG00000241014	0.300353	0.0657515	0.0753197	0.299764	0.342886	0.809044
AL121753.1	ENSG00000261582	1.73071	1.25089	1.07469	8.19788	7.4406	6.73388
AC003102.1	ENSG00000260793	0.173349	0.246666	0.282561	1.28075	1.76871	0.674471
AC027117.1	ENSG00000253671	0.125581	0.0198549	0.193325	0.196125	0.271795	0.325741
CLIC4P1	ENSG00000236739	2.60769	2.86025	0.885534	7.40108	11.59	8.87781
LRRC8B	ENSG00000197147	0.838512	0.850466	0.555882	3.71766	4.559	3.94646
ZNF286B	ENSG00000249459	0.177948	0.15273	0.119706	0.610791	0.76503	1.01107
GLI3	ENSG00000106571	0.357019	0.425595	0.315863	2.14982	2.01624	1.93408
AC022415.1	ENSG00000242615	0.229914	0.19084	0.0936903	0.621461	0.959663	0.85728
DAGLA	ENSG00000134780	1.00742	2.98825	3.51297	12.8866	7.7545	5.24577
AL121987.2	ENSG00000227741	1.38141	1.1794	1.0508	6.13369	5.39872	8.2414
ZNF358	ENSG00000198816	2.63719	8.5773	9.27961	35.1516	19.2586	11.9167
CGGBP1	ENSG00000163320	4.01423	3.77012	2.27874	12.6296	22.3283	17.734
KMT5AP2	ENSG00000232531	0.624604	0.0790022	0.271496	0.780378	1.18446	0.162015
AC008878.4	ENSG00000269371	2.23195	7.19878	9.2165	32.176	10.1213	9.07007
ARPC3P1	ENSG00000226284	0.572573	0.310377	0.0888857	0.353755	1.31509	1.06085
RAET1G	ENSG00000203722	0.0293387	0.250484	0.0318816	0.296065	0.181423	0.190253
PTMA	ENSG00000187514	48.4974	30.8745	20.4442	139.643	181.308	163.96
AL162419.1	ENSG00000228322	0.649216	0.378994	0.325609	1.43987	2.03817	2.97937
AL132639.3	ENSG00000259083	0.246778	0.156067	0.0893888	0.8301	0.406935	0.960167
GNG2	ENSG00000186469	0.34856	0.207469	0.371344	1.36953	1.80039	1.5246
AC011933.3	ENSG00000265342	0.351592	0.111177	0.50942	1.01372	1.30449	1.06398
SP2	ENSG00000167182	2.23852	2.00997	1.95124	14.2889	11.4885	8.94258
FOXM1	ENSG00000111206	41.5589	36.456	29.0286	206.248	208.825	173.848
MRPL3P1	ENSG00000215349	0.126614	0.120109	0.229313	0.425898	0.939535	1.25895
AL359632.1	ENSG00000287782	0.822592	1.51732	2.18506	7.44455	6.21706	7.70505
AC069287.2	ENSG00000254559	5.01294	5.98029	9.49172	49.93	21.9809	28.6656
AC107075.1	ENSG00000277998	0.138845	0.263425	0.754396	0.800642	2.23231	1.80074
AC089999.2	ENSG00000277566	0.226676	0.0716771	1.39583	0.435705	1.02792	0.489976
AL713998.1	ENSG00000227706	0.689477	0.623635	0.679539	3.91804	3.99583	3.06735
AC079305.1	ENSG00000222043	0.262108	0.74593	1.70896	3.27477	1.72886	3.05945
AC084824.1	ENSG00000257511	0.130141	0.164608	0.188561	0.312689	1.50222	0.956452
BTF3L4P2	ENSG00000213189	8.94628	2.74921	1.91695	10.7173	15.5835	18.6298
GLIS3	ENSG00000107249	5.59071	5.75928	5.50176	34.0331	31.0468	28.078
AP000753.2	ENSG00000256789	4.22575	4.00866	4.59201	23.0303	17.4631	31.0119
AC092960.2	ENSG00000253092	0.440377	0.417754	0.717819	2.85684	3.54013	1.14229
RPL4P4	ENSG00000229638	1.62981	0.676411	0.848637	5.43333	3.77936	6.4734
FLG.AS1	ENSG00000237975	1.61235	1.64271	1.89757	10.4051	8.8329	8.9533
AL603839.1	ENSG00000227278	0.20184	1.14882	1.86434	2.76426	1.49775	2.87951
NDC1	ENSG00000058804	15.6932	14.519	9.18413	57.1113	67.1244	76.0458
KLHL7.DT	ENSG00000230658	0.158138	0.230791	0.330469	1.12233	1.21859	1.37256
PATL1	ENSG00000166889	11.0427	9.59765	6.21845	40.6969	51.9661	46.1867
AF127577.1	ENSG00000229047	0.0775754	0.294361	0.084299	0.447334	1.05535	0.603664
FAM120A	ENSG00000048828	32.0211	38.2755	28.3825	214.226	167.256	154.444
CLDN9	ENSG00000213937	0.220328	0.522523	0.29928	1.94547	1.94149	1.17873
LDOC1	ENSG00000182195	4.18213	4.71426	4.44953	27.3197	23.578	21.9682
GULP1	ENSG00000144366	1.09548	0.973609	0.700022	3.50481	5.77493	5.12613
AC100814.1	ENSG00000272010	0.139959	0.531078	0.076045	0.403534	0.865471	0.907595
AL353807.3	ENSG00000246203	0.365487	0.181611	0.397165	1.48031	1.29147	2.09921
KLF12	ENSG00000118922	1.0617	1.07152	0.624568	3.69404	6.03212	4.57605
OXCT1.AS1	ENSG00000248668	0.255645	0.242512	0.106847	0.680384	0.851223	1.09669
SLC25A46	ENSG00000164209	3.46354	3.35062	2.88725	16.598	18.9727	17.1817
TPGS2	ENSG00000134779	14.9862	11.8332	10.7357	66.246	68.3258	66.3282
AC048344.1	ENSG00000257530	1.07119	0.609695	0.582015	4.01502	4.63676	2.91746
FAM222A	ENSG00000139438	0.0741993	0.211162	0.218854	0.932136	0.576813	0.233706
LRRC37A4P	ENSG00000214425	0.151692	0.255821	0.115998	0.656042	1.18121	0.859806
AL035456.1	ENSG00000235036	0.159231	0.0302101	0.173032	0.413188	0.393856	0.123908
TRPM8	ENSG00000144481	0.247462	0.318216	0.143419	1.00681	1.13578	1.24812
AC017101.1	ENSG00000227227	1.4507	2.31777	1.74238	8.47545	10.1983	10.5957
FZD5	ENSG00000163251	2.19257	3.82495	3.89023	20.3043	14.24	12.957
ZMIZ1.AS1	ENSG00000224596	0.366723	0.210348	0.139014	1.3893	1.32899	0.862748
AL031777.2	ENSG00000282988	0.599205	0.372415	0.29189	1.96594	1.96766	2.25101
ZBTB45P1	ENSG00000225108	0.269489	0.653315	0.423001	2.50366	1.44426	2.0194
TPT1.AS1	ENSG00000170919	0.475126	0.579087	0.441148	2.51436	2.5178	2.92505
ARID3BP1	ENSG00000227288	0.0780848	0.22222	0.282842	0.863021	0.547236	0.776414
CENATAC.DT	ENSG00000255121	1.50535	2.27934	2.95707	11.9357	10.705	10.7379
LINC00852	ENSG00000231177	0.886392	0.778571	0.713495	4.07013	3.81655	4.81128
GPR153	ENSG00000158292	0.425796	3.07375	3.06963	5.95866	4.21281	2.66688
GUSBP14	ENSG00000253816	0.438605	1.41465	0.953241	2.02335	6.29234	6.82614
AL031714.1	ENSG00000261505	1.38882	1.1977	0.981504	7.77055	6.6783	4.95021
SERTAD4	ENSG00000082497	1.08396	1.11144	0.658241	4.48111	5.81575	4.50692
PTGFR	ENSG00000122420	0.18153	0.0932772	0.156167	0.534294	0.832543	0.67687
CLDN1	ENSG00000163347	3.20852	3.24888	2.35052	14.2747	17.002	15.3047
FLJ13224	ENSG00000177340	0.0863884	0.327802	0.281628	0.913282	0.71227	0.971019
AL390066.1	ENSG00000224950	0.151511	0.233558	0.0411608	0.354933	0.585565	0.46669
SERINC3	ENSG00000132824	38.177	32.9598	23.9581	153.537	168.182	169.143
AL138767.1	ENSG00000196566	0.585986	0.722648	0.955163	4.13934	3.76852	3.72395
AC007216.4	ENSG00000263307	0.465452	0.220771	0.590093	2.57217	1.82288	1.40855
MT2A	ENSG00000125148	58.6704	83.1678	70.2348	410.728	335.666	360.355
AL049548.1	ENSG00000226193	2.831	2.14845	0.615274	5.38718	2.94103	7.93073
ACER2	ENSG00000177076	1.36782	1.78973	0.871323	6.5049	6.2416	6.89203
AC016722.2	ENSG00000228925	0.78404	0.405688	0.593814	2.29481	2.3213	4.43718
BICRAL	ENSG00000112624	1.94318	2.05489	1.10773	6.49353	9.36075	9.08922
EIF4EBP2	ENSG00000148730	18.525	14.5147	11.112	66.0722	80.0254	78.0026
AGPAT1	ENSG00000204310	2.99709	3.6834	2.71625	21.0959	16.6424	12.3221
SLC25A36	ENSG00000114120	2.99814	2.80011	2.21324	12.3464	15.3272	14.3505
PROSER3	ENSG00000167595	1.51595	2.67351	3.23478	14.2846	10.3798	8.94575
UBQLN4P1	ENSG00000241627	1.83976	1.26301	1.10483	7.95663	6.2571	7.50351
SLX1B.SULT1A4	ENSG00000260280	0.290362	0.47948	0.268784	2.18597	1.52952	1.42265
AC090984.1	ENSG00000279033	0.196385	0.372592	0.106703	0.84933	0.647674	1.06125
RNU6.2	ENSG00000207357	5.29688	4.25172	9.74087	37.0054	14.1096	55.4863
CDKL1	ENSG00000100490	0.985532	1.04252	1.1557	5.22306	5.82243	5.91271
PIAS1	ENSG00000033800	0.474997	0.792427	0.574013	2.68592	3.68676	3.26609
AL137847.2	ENSG00000237529	0.230369	0.136584	0.0938759	0.830257	0.60543	0.746938
RBMS3	ENSG00000144642	1.06174	1.11486	0.67067	3.65096	5.10031	5.34856
TET2	ENSG00000168769	0.37844	0.434313	0.264574	1.25136	2.64456	1.74016
TMEM185AP1	ENSG00000235254	3.19395	1.43919	2.86339	13.1226	11.3565	11.2879
ARL15	ENSG00000185305	0.722798	0.446228	0.386489	2.18323	2.58243	2.75276
AL606760.1	ENSG00000226754	0.404303	0.468763	0.927507	3.01138	2.69455	2.53439
KLF3	ENSG00000109787	2.94899	3.0296	1.98712	12.5404	15.9583	12.7266
DESI2	ENSG00000121644	14.1762	11.5711	7.83202	42.121	66.0878	56.6463
RTN4RL2	ENSG00000186907	1.23115	2.43887	2.51833	12.7893	9.18054	4.36754
F2RL2	ENSG00000164220	0.204682	0.254845	0.111211	0.885217	1.0442	0.829566
DCTN4	ENSG00000132912	10.4925	8.62291	6.33358	33.5013	46.3401	46.2289
HMGA2	ENSG00000149948	0.361624	0.323836	0.198055	1.21363	1.7639	1.39201
AL391834.2	ENSG00000273226	0.399243	0.0757467	0.0867693	0.115111	1.08628	0.103559
UBE2E4P	ENSG00000233247	3.0287	1.73899	2.25188	11.3751	10.8429	13.1279
AC117503.4	ENSG00000280300	0.0794123	0.150665	0.0862952	0.228963	0.68749	0.720951
MBNL1	ENSG00000152601	8.0613	6.9723	4.2638	23.7144	36.7808	32.3047
C5orf22	ENSG00000082213	5.04745	4.24949	2.52535	14.7803	23.227	18.6568
AL136169.1	ENSG00000286964	0.254497	0.222852	0.191461	0.70555	1.33163	1.34566
AP001767.2	ENSG00000255503	0.199988	0.663999	0.108661	0.432457	1.113	1.29686
CREB5	ENSG00000146592	2.29912	2.03938	1.29381	7.44133	10.6582	9.45856
AC093827.3	ENSG00000251411	0.235661	0.260814	0.170725	1.35893	0.971511	1.06974
CD44	ENSG00000026508	43.2701	35.1035	24.0152	159.151	189.855	160.128
ZNF257	ENSG00000197134	0.118104	0.224074	0.0550032	0.158099	0.688592	0.623638
NCBP2.AS1	ENSG00000225578	0.310302	0.294361	0.168598	0.894668	1.15129	1.50916
LINC00973	ENSG00000240476	21.4814	15.3479	9.20928	65.7904	62.9988	78.8783
AP002449.1	ENSG00000266969	0.275933	0.174505	0.199899	1.19336	1.36503	0.715737
PIAS2	ENSG00000078043	1.11884	1.00711	0.807838	5.06459	5.12898	4.9304
AL157896.1	ENSG00000235410	0.0551865	0.0523515	0.359818	0.397788	0.341259	0.715737
UGT1A10	ENSG00000242515	0.0966682	0.248906	0.0150067	0.298624	0.170791	0.179104
PRPS2	ENSG00000101911	11.7925	11.6365	10.0489	55.9455	57.4574	60.5615
ARL5A	ENSG00000162980	2.43253	2.78138	1.88912	8.18243	14.6731	13.2756
AC021660.2	ENSG00000248839	0.112364	0.746144	0.610516	1.45787	0.555865	1.16584
SLC10A7	ENSG00000120519	0.567216	0.315424	0.36841	1.39104	2.07225	2.41833
PTPRK.AS1	ENSG00000227945	0.173926	0.0549969	0.126	0.167155	0.573605	0.526333
AC104472.5	ENSG00000288032	0.133598	0.126734	0.338746	0.577787	0.991358	1.15512
AGBL2	ENSG00000165923	0.135173	0.128229	0.0432027	0.469974	0.324516	0.412498
AMMECR1	ENSG00000101935	4.66674	4.72603	3.89464	21.4474	22.0693	24.441
UBE2D4	ENSG00000078967	2.3856	2.37708	1.88901	10.9438	11.8473	11.2727
ABCB10	ENSG00000135776	1.12364	2.11246	1.89815	8.55579	8.2369	7.63095
PAQR8	ENSG00000170915	1.37703	1.89782	0.950533	6.45484	6.67291	6.964
AC103705.1	ENSG00000278275	0.161591	0.030658	0.245836	0.419313	0.359726	0.293404
IQCK	ENSG00000174628	0.97795	0.762048	0.540844	3.04623	4.21157	3.71443
NR1D1	ENSG00000126368	7.92378	10.1743	9.81747	55.2271	43.8116	41.5367
CYP2F2P	ENSG00000237118	0.0563638	0.106936	0.214371	0.650037	0.278831	0.292402
PRKAB2	ENSG00000131791	5.1183	4.76446	3.34062	19.4998	23.3253	22.7001
MIR1184.1	ENSG00000221533	2.64226	3.34203	6.69964	22.2199	17.4283	12.5652
AC139887.1	ENSG00000233799	0.609753	0.578429	0.496952	3.95562	2.45086	2.37244
RPL10P6	ENSG00000230076	0.548395	0.520222	0.893888	2.37171	3.22157	4.44522
AC009237.6	ENSG00000235959	0.205648	0.0975417	0.111736	0.592929	0.763003	0.533426
TTC32	ENSG00000183891	1.28935	1.0158	0.736169	3.938	5.18918	5.38507
PANX1	ENSG00000110218	9.79871	10.905	8.83733	53.7049	48.7576	48.6922
LINC01424	ENSG00000236519	0.296005	0.641826	0.0919031	1.82882	1.35974	0.658117
LINC00571	ENSG00000223685	0.444022	0.473863	0.18094	0.960159	0.549142	2.1955
PLXNA1	ENSG00000114554	4.73659	15.7661	19.3158	56.8031	33.783	25.4145
LINC00674	ENSG00000237854	7.60281	7.26858	3.93725	25.8594	33.13	29.4271
RTN4R	ENSG00000040608	0.822855	1.32302	1.31853	7.92165	4.81234	2.85791
AC138305.1	ENSG00000260658	0.422028	0.330722	0.199394	1.48132	1.29351	1.59444
AC108704.2	ENSG00000279500	0.835732	0.713519	0.27245	2.28912	2.51507	2.49296
LINC01144	ENSG00000281912	0.0509911	0.193486	1.0251	0.624829	0.536036	0.396794
CERS6	ENSG00000172292	4.05364	3.51338	3.11876	14.8526	19.1955	19.585
SLC7A2	ENSG00000003989	0.15994	0.104637	0.125857	0.612205	0.450176	0.915563
AL603750.1	ENSG00000280099	0.126958	0.144523	0.082777	0.585677	0.690865	0.493971
NIPAL2	ENSG00000104361	1.70314	1.83697	1.17468	5.69533	8.56969	8.63378
LINC02703	ENSG00000257067	1.62178	0.99548	0.380114	3.20899	3.69684	3.67056
QSER1	ENSG00000060749	3.15749	3.47301	2.50605	12.6358	21.1365	13.1146
HTR1D	ENSG00000179546	0.0922696	0.0291765	0.200534	0.243864	0.323323	0.319115
SLC9A7P1	ENSG00000227825	0.355521	0.562095	0.314791	1.99314	1.85646	2.01513
SLX1A.SULT1A3	ENSG00000213599	0.189102	0.260111	0.35961	1.79923	0.877015	0.87065
LINC02004	ENSG00000240006	1.18632	1.68807	0.805715	4.91687	5.13513	6.53901
TRAF6	ENSG00000175104	0.9761	0.834378	0.780956	3.6184	4.77569	4.58383
AL592211.1	ENSG00000267834	0.0877211	0.416073	0.47662	1.13814	0.867909	0.113769
ATP5ME	ENSG00000169020	8.88787	7.32191	7.06574	25.7606	33.8439	54.9051
AC073130.3	ENSG00000279086	0.306215	0.108932	0.207972	0.993247	0.544396	1.46446
SNORA37	ENSG00000207233	0.675928	0.641204	0.367256	7.30819	2.08988	0.438319
LINC02035	ENSG00000273033	0.421961	0.513572	0.363366	2.03151	2.43206	2.07545
PTBP3	ENSG00000119314	25.7	26.1524	15.6636	93.4515	114.731	112.908
TRAM2	ENSG00000065308	21.9503	18.8096	14.3399	89.7405	90.9589	90.4274
FKTN	ENSG00000106692	1.10376	1.12025	0.801168	3.3245	6.31112	5.27295
NFAT5	ENSG00000102908	1.05531	1.41213	0.878137	3.74014	6.70328	6.08836
GLUD2	ENSG00000182890	0.280707	0.332859	0.266907	1.49222	1.36696	1.54726
MLLT11	ENSG00000213190	13.5024	9.62736	9.67365	54.2443	49.5324	58.5699
TUG1	ENSG00000253352	4.50963	6.06655	3.62636	20.3083	26.5584	22.9715
ABLIM1	ENSG00000099204	11.5566	10.8215	6.57551	41.3433	49.0176	46.6671
PRR3	ENSG00000204576	0.32527	0.2128	0.255955	1.06718	1.53975	1.19283
LINC00324	ENSG00000178977	0.188461	0.0794576	0.0682652	0.452813	0.414362	0.516004
CCDC92	ENSG00000119242	1.36325	1.1171	0.922274	6.17875	5.73368	5.07024
KDELR2	ENSG00000136240	66.3279	51.6182	27.4974	197.779	214.811	220.188
AF131216.4	ENSG00000280273	0.0823628	0.286483	0.179003	0.633254	1.05257	0.676524
AL353796.1	ENSG00000259994	0.174874	0.153129	0.233884	0.639946	0.981553	1.18634
ZXDA	ENSG00000198205	1.31439	1.1262	1.00212	6.55552	5.54527	5.23777
ZNF165	ENSG00000197279	0.364178	0.444176	0.320363	2.15001	1.82303	1.64187
SLC16A12	ENSG00000152779	2.32615	2.30001	2.04165	10.2924	10.4452	12.5432
AP002478.1	ENSG00000266401	0.717958	1.00987	0.322835	1.78451	3.30678	3.01821
AL049840.6	ENSG00000270108	0.0789807	0.44954	0.68661	1.02474	0.683754	0.409733
ZNF883	ENSG00000228623	0.123988	0.132321	0.143156	0.592085	0.565448	0.864329
STON2	ENSG00000140022	0.279041	0.301765	0.278968	1.23899	1.49775	1.58512
ZNF280B	ENSG00000275004	0.287311	0.272551	0.124885	0.710041	1.15736	1.04335
AL731533.1	ENSG00000234182	0.299896	0.0355612	0.162944	0.162125	0.463619	0.243092
UBE2G1	ENSG00000132388	15.6947	12.8201	9.83218	50.7899	61.5927	69.0502
ZNRD2.AS1	ENSG00000260233	0.471444	0.851857	0.878238	3.85129	3.38728	2.5622
CLDN12	ENSG00000157224	6.24584	5.07415	3.96919	21.5123	26.5415	25.3045
R3HDM1	ENSG00000048991	1.41865	1.9375	1.03174	5.71368	8.81353	6.67235
OTX1	ENSG00000115507	1.10053	1.40341	0.744999	5.77397	5.54473	4.35218
ZNF860	ENSG00000197385	0.322561	0.489585	0.224332	1.41362	2.07442	1.4391
TP53INP2	ENSG00000078804	3.7557	3.34503	2.95888	21.3863	15.3538	14.0445
LLPH.DT	ENSG00000239335	0.419878	0.464693	0.684405	3.32916	1.38475	2.81355
AL356968.2	ENSG00000235105	1.17924	1.05286	0.753796	3.50002	5.31897	5.26297
ZNF736	ENSG00000234444	1.8752	2.30772	2.17753	9.50934	10.1252	12.064
TGFBR2	ENSG00000163513	15.485	13.2043	11.3011	63.4377	68.961	64.1703
AC008655.2	ENSG00000269392	0.143412	0.136045	0.311685	0.41349	1.24155	0.929987
SPIN1	ENSG00000106723	24.4974	20.9361	15.9337	77.8869	104.088	108.923
CACYBPP2	ENSG00000177855	0.385817	0.487996	0.0698762	0.463499	0.318105	0.917367
RHBDL1	ENSG00000103269	0.0464049	0.440209	0.504269	0.635529	0.459128	0.120369
IFNWP19	ENSG00000238271	0.0770271	0.21921	0.25111	0.222086	1.42895	1.39859
KDELR3	ENSG00000100196	31.2452	23.9325	13.7448	91.598	107.838	103.539
ACTG1P20	ENSG00000241547	1.21104	1.85579	0.708616	3.35739	4.26282	7.00749
PCAT1	ENSG00000253438	0.377668	0.630647	0.536895	3.01685	1.62838	2.35513
AC018638.5	ENSG00000243679	1.21425	2.85225	4.90097	12.42	10.2975	5.47434
AC092279.1	ENSG00000268362	0.966532	0.957479	1.05418	4.65311	4.62263	5.60159
AC211476.4	ENSG00000277125	0.0623711	0.236668	0.271108	0.719318	0.385686	0.485349
DPY19L1P2	ENSG00000231952	0.9053	0.994392	1.39798	4.60216	6.5999	4.5111
TAPT1.AS1	ENSG00000263327	0.410254	0.194589	0.514398	2.18373	1.52214	0.920899
AC019129.2	ENSG00000273106	0.0353015	0.200928	0.153445	0.407128	0.261954	0.320488
DCAF12	ENSG00000198876	31.4628	27.5558	21.1024	121.215	129.055	134.551
AC012676.1	ENSG00000262712	0.24606	1.01856	1.38555	3.35374	1.0236	0.377148
MIR4512	ENSG00000266589	0.5662	1.07423	1.23055	4.89744	3.50123	3.67164
GAB1	ENSG00000109458	0.228349	0.232966	0.243458	1.03105	1.32146	1.1455
NUDT3	ENSG00000272325	2.25473	3.2376	2.09603	9.56723	13.6377	13.4904
BEND3P3	ENSG00000278616	0.232281	0.118649	0.232997	1.13337	0.751328	0.857417
AL662907.2	ENSG00000279179	0.0758655	0.107952	0.164882	0.85672	0.172015	0.327977
XPO7	ENSG00000130227	11.2491	9.03317	6.11547	33.1605	45.9612	41.8066
ZKSCAN5	ENSG00000196652	2.56031	3.11978	2.35117	12.6013	13.2902	13.3665
PANX2	ENSG00000073150	1.32071	2.94555	3.34365	13.7125	8.35803	5.41196
AC126474.2	ENSG00000280088	0.722471	0.354494	0.622657	1.58024	2.68054	3.16642
CYP1B1.AS1	ENSG00000232973	0.14932	0.354123	0.540874	1.47095	1.0003	1.16734
RALGPS2	ENSG00000116191	3.13038	3.2084	2.50869	11.5799	16.984	14.6502
PLA2G12A	ENSG00000123739	1.37781	1.4813	1.5426	5.23653	8.7369	7.90587
AP5M1	ENSG00000053770	1.12518	1.01337	0.79694	3.29242	5.63665	5.03803
SLC25A43	ENSG00000077713	7.77044	6.2204	5.35672	32.0783	32.8185	28.899
GPR3	ENSG00000181773	0.448826	0.464476	0.288203	2.02933	1.8671	1.79922
AC138207.1	ENSG00000230113	0.879947	0.303543	0.260786	2.6524	1.87974	1.45249
LINC01278	ENSG00000235437	0.443802	0.441468	0.244483	1.5506	1.87912	1.71476
ARPP19	ENSG00000128989	8.97968	8.50627	5.2255	27.0397	42.8291	35.0872
AC099332.2	ENSG00000286996	0.0382433	0.0725573	0.20779	0.220528	0.425675	0.644791
ENTPD7	ENSG00000198018	5.59638	5.44268	4.97024	24.5738	25.9284	27.713
MBD6	ENSG00000166987	3.80674	4.74803	3.61747	27.6199	17.6597	13.572
FKBP14.AS1	ENSG00000227014	0.199847	0.349994	0.167052	0.797819	0.91259	1.35576
MIR3142HG	ENSG00000253522	0.476875	0.104395	0.338828	0.846114	1.02076	1.07044
AC112497.2	ENSG00000279413	0.27291	1.10028	0.963832	2.65565	1.43446	3.53948
FBXO25	ENSG00000147364	1.27689	1.0052	0.484613	3.1101	4.07291	3.97948
AC090948.1	ENSG00000271964	0.476474	0.301331	0.0862952	0.228963	0.68749	1.02993
AC091978.1	ENSG00000286753	0.547247	0.346089	0.198226	1.38061	1.88942	1.33078
SLC12A6	ENSG00000140199	0.688729	0.657283	0.550046	3.05041	3.05821	3.08329
VANGL1	ENSG00000173218	9.90039	9.18145	6.48966	38.7595	41.9488	40.246
CNOT4	ENSG00000080802	1.65071	1.59545	0.974732	5.54061	7.95802	6.18025
EPHA5	ENSG00000145242	0.155182	0.0841202	0.120452	0.479384	0.658015	0.454278
AL139807.1	ENSG00000247925	0.619281	0.0587467	0.134591	0.267829	0.765893	0.160634
ADAMTS9.AS2	ENSG00000241684	0.195622	0.140434	0.126397	0.548779	0.712728	0.857131
LINC01355	ENSG00000261326	0.260935	0.12711	0.0766355	0.427001	0.654143	0.603664
PDLIM5	ENSG00000163110	6.76172	6.53369	5.19898	27.7415	30.6885	30.464
LINC01232	ENSG00000280734	0.37978	0.32024	0.0840679	0.689439	0.774121	0.875649
TMEM97	ENSG00000109084	13.6046	11.5079	6.77725	46.2849	50.771	46.1959
RPL14P1	ENSG00000139239	10.7473	4.48843	3.30531	32.2535	24.0754	20.6887
AC008522.1	ENSG00000279232	0.360061	0.412723	0.472782	2.29255	1.72555	1.92628
AP3M1	ENSG00000185009	5.93709	5.8719	3.32157	17.1842	25.4577	24.5309
UBE2D3	ENSG00000109332	11.8413	9.46648	5.94795	32.5453	46.1832	41.5179
SCD	ENSG00000099194	193.915	167.67	123.774	744.859	760.22	771.337
AC093838.2	ENSG00000288031	0.10106	0.191737	0.0439277	0.203965	0.924895	0.34078
AC139256.1	ENSG00000260735	0.100687	0.206948	0.0547068	1.01606	0.269802	0.174113
ZXDB	ENSG00000198455	1.59033	1.5367	1.32627	7.66703	7.4191	6.53307
PLXND1	ENSG00000004399	1.65138	4.84244	5.09106	17.5852	11.3344	8.01083
PHC3	ENSG00000173889	1.95581	2.19267	1.7137	7.76018	10.7047	9.7887
SSBL3P1	ENSG00000233225	0.455722	0.612439	0.371415	1.75193	2.25445	2.61044
TIGD2	ENSG00000180346	1.17683	0.934637	1.2937	5.50385	5.5002	5.11125
BMT2	ENSG00000164603	2.07505	1.60505	1.32981	6.36635	8.60701	8.08746
PPARG	ENSG00000132170	3.38396	2.26168	1.74461	9.1192	11.5804	11.6827
LNCOC1	ENSG00000253741	0.293332	0.194137	0.0815423	0.767068	0.624315	0.707785
MIR3143	ENSG00000265565	2.76809	5.90824	3.76	21.9478	20.5405	11.6676
AC010203.2	ENSG00000257696	0.5215	0.494709	0.680039	2.10504	3.99877	1.62325
YWHAG	ENSG00000170027	115.883	103.132	86.5173	463.651	465.012	518.58
ACER3	ENSG00000078124	1.9263	1.71466	1.23463	5.63584	8.9737	7.82978
GPR45	ENSG00000135973	3.03286	2.66128	1.86758	12.643	12.1278	10.7842
ATP6V1C1	ENSG00000155097	7.48107	8.13582	6.64771	27.9825	39.6259	39.1289
PERP	ENSG00000112378	11.6523	11.4477	9.19759	51.9811	47.4327	54.1592
SLC51A	ENSG00000163959	0.13254	0.180738	0.0720138	0.453794	0.624938	0.54792
PRDM5	ENSG00000138738	0.160335	0.152098	0.189166	0.627382	0.776178	1.03378
ZBED5	ENSG00000236287	2.28875	2.12079	1.73154	9.41121	9.5727	10.1326
MOSMO	ENSG00000185716	0.741666	0.703565	0.479007	2.33004	3.19308	3.24867
SLC35A4	ENSG00000176087	38.3031	37.0836	36.8048	200.232	167.905	173.179
FZD4.DT	ENSG00000246523	0.219303	0.0208037	0.119155	0.252919	0.216977	0.341307
SEMA6A.AS1	ENSG00000248445	0.215752	0.307003	0.267945	1.33299	1.39133	0.999349
ZDHHC9	ENSG00000188706	27.6652	26.6936	21.813	120.954	119.345	121.8
VAMP7	ENSG00000124333	9.40303	4.11204	4.47491	17.7135	31.3204	22.0335
AC112512.1	ENSG00000214773	0.0305304	0.260658	0.066353	0.30809	0.0377583	0.277172
ZNF93	ENSG00000184635	0.461058	0.341003	0.382133	1.52085	2.25185	1.72295
ALG1L8P	ENSG00000227620	0.057365	0.054418	0.436358	0.41349	0.354729	0.297596
BTBD3	ENSG00000132640	1.47005	1.26171	1.4225	5.1568	7.73114	6.76376
WDFY3.AS1	ENSG00000251260	0.270791	0.25688	0.294261	0.878345	2.09312	0.878
DPY19L2	ENSG00000177990	0.341879	0.280091	0.160425	0.873701	1.16275	1.22942
TCF12	ENSG00000140262	3.09234	3.09986	2.63813	11.5574	16.1197	14.2825
CRELD1	ENSG00000163703	0.298691	0.348734	0.199741	2.02049	0.824056	1.04296
PHBP12	ENSG00000230585	0.21503	0.101992	0.0584168	0.774975	0	0.627483
PTPRG.AS1	ENSG00000241472	0.34605	0.267308	0.177277	0.919345	1.27781	1.2246
RAC1P2	ENSG00000249936	3.68959	2.07146	2.45472	9.7695	12.6649	13.6719
AC113385.3	ENSG00000275374	0.408543	0.22146	0.317109	1.00965	1.51579	1.58957
BASP1	ENSG00000176788	13.5912	16.3812	11.6564	62.4697	71.1297	62.735
AL137847.1	ENSG00000229109	0.0901144	0.153873	0.0587549	0.493658	0.501519	0.327245
SAV1	ENSG00000151748	1.27564	0.782143	0.912866	3.72281	4.95419	4.60012
RNPEPL1	ENSG00000142327	3.60485	15.417	18.9266	43.1988	23.198	15.1964
RPL26P30	ENSG00000236264	0.370096	0.280867	0.120652	0.213414	2.05972	0.767989
SLC23A1	ENSG00000170482	0.272228	0.361541	0.266241	1.62866	1.41404	1.16511
ADGRL1	ENSG00000072071	1.35616	3.97155	4.46017	14.4629	8.84989	6.11602
TCAF2P1	ENSG00000159860	0.090326	0.0999668	0.130873	0.846397	0.279276	0.273344
AC103681.1	ENSG00000254497	2.83	2.10416	3.74022	14.0035	12.5811	12.3998
NR2C2	ENSG00000177463	2.921	3.36921	3.02187	12.9146	16.001	15.3017
AC051619.7	ENSG00000260035	0.2831	0.134278	0.153818	0.61218	0.175061	1.65224
AL136164.3	ENSG00000279289	0.0767173	0.207932	0.119095	0.379188	0.759039	0.668057
AP003108.3	ENSG00000279246	0.897708	1.83277	2.01465	8.97461	3.83756	4.22682
AL354710.2	ENSG00000239705	0.506105	1.23456	0.392836	2.39728	3.39787	2.62555
DUSP18	ENSG00000167065	1.99997	1.72052	1.2358	7.12314	7.7841	7.50179
TANC2	ENSG00000170921	2.69981	2.85412	1.8357	10.3321	11.6393	11.4713
TMSB4XP1	ENSG00000236876	1.61472	0.612706	0.701868	0.931118	3.19519	5.86374
MBP	ENSG00000197971	1.19643	1.30719	0.885297	4.35222	5.65097	5.47319
RPL37P23	ENSG00000243680	1.03803	0.281345	0.644572	1.71022	1.83398	3.84648
AP000692.2	ENSG00000273199	0.0991976	0.611661	0.0538977	0.572018	0.736094	0.38596
OXTR	ENSG00000180914	0.0482913	0.265701	0.29387	0.515167	0.477792	0.488521
EDA2R	ENSG00000131080	9.59721	9.0813	5.90891	35.2491	36.2342	38.1229
RWDD4P1	ENSG00000244490	0.154327	0.0731994	0.251554	0.444959	0.763453	0.200153
MSC.AS1	ENSG00000235531	1.03866	1.11476	0.930962	4.39915	5.14294	4.88196
AP1S2	ENSG00000182287	3.0923	1.56196	0.995002	5.27999	7.74811	7.3752
GTF2A1	ENSG00000165417	1.74364	1.73889	1.08966	4.91681	7.64627	7.47172
AC019205.1	ENSG00000229852	0.166864	0.213694	0.213059	0.841935	1.00605	0.919753
AP002008.1	ENSG00000254980	0.0754933	0.358075	0.123055	0.652992	0.373464	0.538507
ALG3	ENSG00000214160	21.1741	24.9822	21.2267	138.726	91.1549	81.8281
AC005332.6	ENSG00000278730	7.37319	8.62267	5.44963	26.6162	33.8908	35.4629
MXI1	ENSG00000119950	1.91896	1.53332	0.866195	5.03272	7.3115	5.76248
PTAR1	ENSG00000188647	5.62581	4.74945	3.65799	15.1278	24.4422	22.6782
MAPK6.DT	ENSG00000259438	0.504016	0.525936	0.10954	0.944573	1.05968	1.11125
FO681492.1	ENSG00000277758	0.144623	0.374165	0.450044	1.41205	0.959353	0.767323
ADGRG6	ENSG00000112414	3.4989	4.43205	2.78452	13.5003	17.7163	17.1972
TMEM198B	ENSG00000182796	1.62357	1.78584	1.905	9.85045	7.41585	7.2213
AC026369.2	ENSG00000256694	0.316784	0.375637	0.04303	0.285424	0.440754	0.513562
CDS1	ENSG00000163624	1.29507	1.25733	1.69318	6.56363	6.75706	6.03617
NPAS2.AS1	ENSG00000230140	0.082649	0.0784032	0.224531	0.565952	0.383309	0.509157
RAB3B	ENSG00000169213	5.32516	6.90589	4.5263	19.819	30.3473	26.6302
VPS37A	ENSG00000155975	1.43198	1.46786	0.973481	5.29298	7.25185	5.21951
AC007406.3	ENSG00000256540	0.846908	0.628748	0.160054	1.80483	1.45727	1.52819
SRP14	ENSG00000140319	15.1643	10.6879	4.00394	26.4973	34.6113	35.9921
AC079848.1	ENSG00000250012	0.0789807	0.174821	0.0572175	0.417485	0.162799	0.443878
POLR2M	ENSG00000255529	1.00486	0.813427	0.305746	1.86388	2.99917	2.57172
SMG7	ENSG00000116698	7.42261	6.47939	5.01843	24.8243	30.9108	29.2948
PCAT6	ENSG00000228288	0.244929	0.604101	0.425852	2.11855	1.21166	1.3977
AC073529.1	ENSG00000234129	0.485383	0.271546	0.270488	1.20211	1.52383	1.58185
AC005696.2	ENSG00000272770	0.417866	0.264266	0.227042	0.4016	1.63652	1.53552
ITGB8	ENSG00000105855	3.08081	4.04954	2.82268	13.6309	17.2614	14.7551
AP000919.1	ENSG00000265907	0.22807	0.193579	0.143485	0.657576	0.72743	1.04306
PTPDC1	ENSG00000158079	2.82709	2.54549	1.70343	9.3353	11.1664	10.5735
BICC1	ENSG00000122870	11.3155	14.3345	7.91565	39.6321	64.6553	46.5251
MAPK1	ENSG00000100030	16.4046	14.4441	9.22373	51.3768	65.9348	57.1197
PTGER4	ENSG00000171522	1.52542	1.93718	1.61752	8.49474	7.12021	7.48272
LINC01881	ENSG00000220804	0.248354	0.257013	0.0490689	0.195289	0.446764	0.556354
AC146944.2	ENSG00000269983	0.242882	0.115202	0.0659834	0.175071	0.826055	0.393755
AGBL3	ENSG00000146856	0.381857	0.2264	0.19451	1.23	1.04783	1.16847
GPC6	ENSG00000183098	3.26276	3.07192	2.5677	12.0371	14.233	14.2033
RBM24	ENSG00000112183	1.37475	1.2679	0.96827	5.39504	6.64343	4.53996
AC022034.1	ENSG00000237807	4.1182	3.83521	3.31702	14.5874	19.7925	17.0523
CUL4B	ENSG00000158290	3.85841	3.59877	2.69162	12.7117	18.3	14.7044
SLC35B4	ENSG00000205060	7.00003	5.729	4.84744	21.9635	28.6878	27.5919
CDK19	ENSG00000155111	2.37804	2.72111	1.74136	7.90871	12.2649	10.4507
MEF2A	ENSG00000068305	1.41023	1.29	0.670448	3.31269	6.27561	4.42547
TOX	ENSG00000198846	1.62581	1.44082	1.27855	5.95198	6.90521	6.85288
AC116535.1	ENSG00000246308	0.107736	0.493976	0.0390248	0.3624	0.444142	0.372607
AC112484.5	ENSG00000287110	0.160343	0.152106	0.139393	0.785919	0.674234	0.623867
UBE4A	ENSG00000110344	11.5755	9.97854	6.91758	32.0144	44.5913	45.469
AC093909.6	ENSG00000278974	0.337528	0.213459	0.794695	1.21646	1.5306	2.40765
AL807757.2	ENSG00000236095	0.335795	0.265454	0.304083	0.88749	1.31509	1.88719
MME	ENSG00000196549	0.144542	0.171395	0.132527	0.586048	0.754149	0.70884
AC009271.1	ENSG00000267327	0.18589	0.258632	0.215468	0.857539	1.10351	1.06079
MFHAS1	ENSG00000147324	2.49472	3.16746	3.36627	16.6826	13.5818	9.50894
LPGAT1	ENSG00000123684	5.21284	5.77314	4.20941	18.9338	24.6714	24.7851
AC138811.1	ENSG00000260017	0.241537	0.687385	1.18112	1.91511	2.83784	2.03618
AC078850.1	ENSG00000248187	0.752142	0.331269	0.116762	0.154899	1.12954	1.18452
ACTG1P10	ENSG00000231340	0.0805866	0.191117	0.175143	0.522785	0.249163	1.04516
CYP7B1	ENSG00000172817	0.208102	0.257731	0.150759	0.625004	1.07952	0.989618
ARL6	ENSG00000113966	0.630876	0.534993	0.290842	1.7225	2.31706	1.94635
DPY19L3	ENSG00000178904	1.11207	1.18921	0.769021	3.52699	5.89652	4.32164
AL079338.1	ENSG00000286546	4.68809	5.25748	2.49565	14.3924	18.2625	17.9451
SH3BGRL	ENSG00000131171	8.19102	5.30227	3.04797	16.9945	24.584	21.4047
AADAT	ENSG00000109576	0.866076	0.348129	0.382837	1.79875	2.36009	1.86573
AC104118.1	ENSG00000271862	0.192059	0.130137	0.05963	0	0.542921	0.569346
NBEAP2	ENSG00000197927	0.28333	0.369565	0.153943	0.612677	1.40163	1.19425
NUS1P2	ENSG00000234685	0.749096	0.473742	0.759754	2.3038	3.45871	2.52598
GTF2IP13	ENSG00000272556	0.388132	0.312164	0.371343	1.80024	1.63311	1.42261
GABRB3	ENSG00000166206	0.499206	0.470583	0.351414	1.643	2.17058	2.03598
DMD	ENSG00000198947	0.470326	0.461474	0.25304	1.39926	1.7108	1.77314
INSYN2B	ENSG00000204767	0.274629	0.303941	0.215534	0.912788	1.46237	1.19715
HSPE1P2	ENSG00000258645	3.9893	1.2164	0.619295	4.31327	3.3479	6.09779
ZNF280C	ENSG00000056277	0.752003	0.508277	0.418805	1.62614	2.85986	2.46264
AC021321.2	ENSG00000287214	0.0737064	0.20976	0.0800948	0.53128	0.729249	0.238982
CTSO	ENSG00000256043	0.410328	0.23633	0.0955484	0.971805	0.743084	0.779251
AC005104.1	ENSG00000223374	0.29591	1.02926	0.643114	1.27976	2.43977	4.4774
ATP13A3	ENSG00000133657	15.0193	16.1511	11.7386	50.6682	75.309	65.9244
TUBA1A	ENSG00000167552	19.2745	17.1001	15.8169	93.0297	66.4061	78.0182
CEP170P1	ENSG00000154608	0.0855409	0.261472	0.103283	0.287739	0.846339	0.727283
SLC7A6	ENSG00000103064	6.49249	6.48053	5.28204	27.9464	28.5582	26.0361
GPR89B	ENSG00000188092	2.29108	1.52295	2.1898	7.11196	8.30396	11.1264
IRS2	ENSG00000185950	11.2575	21.1707	21.8234	94.7688	64.7013	46.9552
TXNDC5	ENSG00000239264	0.519849	0.625913	0.521452	2.45003	2.2255	2.78761
RUNX2	ENSG00000124813	4.58752	5.18485	4.21596	19.7558	22.4443	20.9897
TPD52L1	ENSG00000111907	1.46951	1.26333	0.592591	3.10321	4.94108	4.48921
RFFL	ENSG00000092871	3.55365	2.81254	2.48007	11.8309	14.5962	12.5899
PGAP6	ENSG00000129925	7.17761	23.7704	28.1817	76.0365	44.6767	31.5533
RFX7	ENSG00000181827	1.06474	0.992067	0.609391	2.79675	4.78925	3.73482
VKORC1L1	ENSG00000196715	17.9055	17.2573	11.1441	54.7723	72.7533	70.2335
ARHGAP31.AS1	ENSG00000241155	0.489073	0.198835	0.607385	1.00722	1.81458	1.44983
RPS26P8	ENSG00000204652	2.25504	0.831907	1.36138	3.9733	4.95806	7.96154
AL136295.6	ENSG00000276698	0.132515	0.377122	0.432001	1.33724	0.409718	1.03118
AC015971.1	ENSG00000228363	0.259145	0.216911	0.414126	1.25261	1.16887	1.38392
MID1	ENSG00000101871	3.87071	4.08325	3.80011	16.0086	19.7075	17.4775
TICAM2	ENSG00000243414	0.115473	0.158225	0.23702	0.813837	0.618845	0.615685
PLCXD2	ENSG00000240891	1.09309	0.723552	0.659907	3.0956	3.86336	3.55364
TAB2	ENSG00000055208	6.02206	6.70438	3.64	15.7816	31.8943	22.4473
EEF1GP1	ENSG00000186676	0.0671245	0.445733	0.218827	0.628988	0.705636	0.565867
SPATA2	ENSG00000158480	7.97575	8.36599	6.38158	38.7561	31.8663	31.0717
KLRC1	ENSG00000134545	0.239809	0.060664	0.0347459	0.161332	0.237267	0.311019
SLC36A4	ENSG00000180773	1.17649	0.822127	0.629469	2.9713	4.24842	3.67481
ZNF585A	ENSG00000196967	0.170207	0.192218	0.0704608	0.514114	0.686641	0.488801
PTHLH	ENSG00000087494	3.68753	3.12156	1.96183	11.5918	12.8107	12.305
ZDHHC20	ENSG00000180776	5.01182	5.06587	3.88287	15.6675	24.0972	21.8831
Z97652.1	ENSG00000226890	2.12024	0.377122	1.584	4.01173	4.09718	1.20305
HDAC9	ENSG00000048052	0.829814	0.718946	0.435514	2.16291	3.36477	2.71221
MAP2K4	ENSG00000065559	4.08558	3.51348	2.47295	10.9319	17.548	14.4503
IFNL3P1	ENSG00000268510	0.261062	0.0825502	0.661941	0.87815	0.753357	0.677164
AC145098.1	ENSG00000248996	0.703183	0.285883	0.218323	0.724083	0.496948	2.34511
AL139260.1	ENSG00000228436	0.522124	0.536577	0.401893	1.59949	2.09864	2.62401
UBE2J1	ENSG00000198833	9.55917	6.66451	4.93785	23.9538	32.2555	30.3763
SERTAD2	ENSG00000179833	11.9521	12.2478	10.2016	46.692	52.5954	54.0107
AC018754.1	ENSG00000285190	0.268228	0.19573	0.134527	0.83285	1.02071	0.695751
STXBP5.AS1	ENSG00000233452	0.641632	0.478013	0.346797	2.00494	2.0607	2.1
AC026356.2	ENSG00000276115	0.0728241	0.345415	0.079136	0.489925	0.960692	0.314828
VTI1B	ENSG00000100568	3.4769	2.9828	2.26695	11.8553	14.8071	11.587
FBXL13	ENSG00000161040	0.489369	0.268221	0.271801	0.768189	1.80223	1.41041
HMGN2P5	ENSG00000234664	6.86698	4.24181	6.94155	27.1661	20.738	32.1033
RAB3IP	ENSG00000127328	0.603133	0.695227	0.480124	2.28492	2.4893	2.92426
AL161669.3	ENSG00000278071	0.224439	0.851638	0.426811	1.53688	0.832724	2.40145
AP001271.1	ENSG00000227726	0.423275	0.602296	0.459962	1.8306	2.61742	2.19585
SGMS1	ENSG00000198964	2.06346	2.40818	1.98414	8.65992	10.6024	9.60433
ZDHHC8	ENSG00000099904	3.56956	9.79308	10.5261	35.4093	20.7216	14.7451
FXYD5	ENSG00000089327	6.20945	6.94134	3.97572	23.2616	24.0481	24.6892
AL513190.1	ENSG00000278831	0.179907	0.511993	1.04266	1.90194	1.03833	0.855537
AL109917.1	ENSG00000231050	0.384966	1.00427	0.836663	3.26045	2.49955	2.05952
MIR573	ENSG00000207697	0.880755	0.417754	2.39273	0.634853	4.90172	2.28457
AL590705.3	ENSG00000242375	1.37966	1.22153	0.299848	1.72375	3.18508	2.86295
DDIAS	ENSG00000165490	1.73932	1.30913	0.638898	3.67285	5.42319	4.56455
ATP11C	ENSG00000101974	1.54212	1.69183	1.01698	4.99783	7.69438	5.70241
PIGA	ENSG00000165195	0.796584	0.729377	0.63981	2.48646	3.73509	3.297
MTMR2	ENSG00000087053	3.06856	3.36743	2.14265	9.75281	14.3686	12.7457
Z68871.1	ENSG00000239407	0.92351	0.511039	0.669035	1.8306	3.6168	2.89453
AL139099.1	ENSG00000258377	1.11245	0.954794	1.76533	7.50947	3.40678	5.40469
AL136295.22	ENSG00000287765	1.21601	2.17136	3.07031	8.301	7.0329	10.1583
POGLUT3	ENSG00000178202	2.78112	2.55449	2.09153	8.7568	11.6398	11.8399
RGMB	ENSG00000174136	2.83517	2.6584	2.39626	12.7442	11.2903	11.0737
AP000919.3	ENSG00000272625	0.0605519	0.402089	0.1316	0.436461	0.0748873	0.785322
MBNL2	ENSG00000139793	4.42369	4.06161	2.36494	8.72069	22.1256	14.0436
RNF216P1	ENSG00000196204	0.934003	1.11128	0.627896	4.39314	3.81778	3.27474
NPIPA7	ENSG00000214967	0.466781	0.797043	1.31882	3.09542	4.07951	2.09868
GASK1B	ENSG00000164125	1.05121	1.61127	1.2325	4.94508	6.14456	5.94134
PIGU	ENSG00000101464	19.3426	16.4545	14.8411	81.1228	66.8658	75.3213
IKZF4	ENSG00000123411	1.16464	1.1291	1.23777	4.91696	5.75356	4.96299
NUS1	ENSG00000153989	8.52676	7.7869	7.48771	28.6339	38.764	37.326
REEP3	ENSG00000165476	8.03395	7.39918	5.69603	20.9461	36.2699	33.1019
NR2F1	ENSG00000175745	0.0808856	0.143869	0.120857	0.495574	0.550193	0.406502
CILK1	ENSG00000112144	1.57731	1.38471	1.07502	5.05636	6.54521	5.77814
TMEM198	ENSG00000188760	0.270581	1.508	2.20525	2.99868	2.36339	1.44758
LINC00862	ENSG00000203721	0.456194	0.432758	0.187575	0.870948	2.08905	1.23129
AC138393.1	ENSG00000185495	0.631555	0.656169	0.838804	2.76027	3.27307	3.30236
AC104447.1	ENSG00000280173	0.697886	0.564676	0.334577	1.83462	1.9293	2.42252
HSPA12B	ENSG00000132622	0.0278311	0.0660033	0.272189	0.220669	0.30978	0.180476
PRUNE1	ENSG00000143363	10.181	8.08545	6.06462	31.8633	35.2967	35.0797
TAF9B	ENSG00000187325	2.98088	2.34385	1.42042	7.6064	10.3698	8.95181
ELOVL5	ENSG00000012660	30.5056	27.062	17.3079	97.6959	100.357	110.195
AC004893.2	ENSG00000286305	0.145325	0.275718	0.0789601	0.607554	0.664999	0.527736
ZNF667.AS1	ENSG00000166770	0.240018	0.227688	0.144036	0.764327	0.872803	0.901346
STMP1	ENSG00000243317	9.99364	5.72503	4.33048	24.6867	26.5223	26.7245
MIR4727	ENSG00000274054	2.37804	2.25587	1.72277	3.42821	7.84274	14.3928
AL590133.2	ENSG00000259357	17.0915	16.5856	11.2655	77.0685	52.3942	63.0842
AC092120.3	ENSG00000287351	0.0332297	0.0945679	0.180549	0.239521	0.36987	0.387872
HSDL1	ENSG00000103160	4.13557	3.53813	3.99001	16.7016	16.7421	17.9204
AC006978.1	ENSG00000235859	0.353301	0.469212	0.460707	1.52797	2.18472	1.97031
BCL2L11	ENSG00000153094	6.37323	5.51767	3.64431	19.4519	22.9414	22.0362
PIGN	ENSG00000197563	2.10381	1.8978	1.17424	5.61596	7.05374	8.06357
SLC2A13	ENSG00000151229	1.40931	1.54323	1.1675	5.71254	6.30479	5.96854
AL391069.1	ENSG00000224645	0.243561	0.693145	0.397006	1.7556	0.602445	2.05324
HACD3	ENSG00000074696	8.6531	8.39513	6.05724	28.5458	30.927	37.9399
ENTPD5	ENSG00000187097	0.925813	0.764793	0.635403	2.95669	3.32542	3.61941
SIMC1	ENSG00000170085	1.79556	2.07685	1.48906	7.48165	9.29165	6.8432
AC017116.2	ENSG00000285596	0.161591	0.214606	0.0351194	0.442609	0.459649	0.293404
TLR3	ENSG00000164342	0.188004	0.172196	0.0774924	0.411215	0.593308	0.588554
CFAP97	ENSG00000164323	0.703183	0.477292	0.408414	1.19723	3.12627	2.02838
AL078587.2	ENSG00000287569	1.11095	0.740564	0.652563	4.24197	3.60202	2.95956
DCST1.AS1	ENSG00000232093	1.69722	0.955956	0.172905	1.98797	1.2463	1.85726
KBTBD8	ENSG00000163376	0.220933	0.157187	0.0700237	0.424665	0.569245	0.537256
HHAT	ENSG00000054392	2.03389	1.99164	1.6398	8.63543	7.40015	8.61124
EIF2AK2	ENSG00000055332	2.90703	3.75384	2.85939	9.39863	18.1167	14.7076
LINC00887	ENSG00000214145	0.537465	0.382391	0.438036	2.42775	1.8501	1.68456
TRIQK	ENSG00000205133	2.71146	2.12296	1.21947	5.00297	10.1404	8.01751
EPAS1	ENSG00000116016	21.3891	20.5399	14.8477	84.6339	80.7785	78.7541
ABCA2	ENSG00000107331	10.116	41.5805	50.3322	109.342	61.9596	44.5437
AL513314.2	ENSG00000276997	0.494177	0.546921	0.268504	1.4644	1.08653	2.20761
MEF2C	ENSG00000081189	0.233657	0.182952	0.0846361	0.55071	0.834814	0.529115
FBRSL1	ENSG00000112787	1.23196	3.73533	4.78408	12.5057	7.35362	5.01641
TMEM18.DT	ENSG00000233296	0.208743	0.424326	0.19443	1.18221	0.608523	1.17959
ULK2	ENSG00000083290	0.419715	0.435873	0.364874	1.57954	2.05447	1.70753
TRAM2.AS1	ENSG00000225791	0.46116	0.374974	0.385485	1.6803	1.62954	1.99147
SEMA4G	ENSG00000095539	0.0497971	0.118097	0.162339	0.466622	0.266874	0.247572
KCCAT198	ENSG00000257642	0.158825	0.527329	0.258886	0.801372	1.96426	1.13292
SGMS1.AS1	ENSG00000226200	0.235825	0.177821	0.160987	0.69737	0.800183	0.913631
AL669831.4	ENSG00000230092	0.699958	0.521714	0.325982	1.94606	2.59701	1.75076
MYRF.AS1	ENSG00000124915	0.0301816	0.171787	0.147589	0.326326	0.261289	0.117431
LRRC8C	ENSG00000171488	0.762322	0.469172	0.448545	1.61361	2.8008	2.2571
FBXO41	ENSG00000163013	2.66735	6.09741	7.13169	23.9998	14.8013	12.0342
JAZF1	ENSG00000153814	1.06485	0.796461	0.578571	2.67166	4.33073	2.98784
KLHL14	ENSG00000197705	0.193727	0.476144	0.229656	1.21867	1.06727	1.05069
AC025178.1	ENSG00000250764	0.575025	0.743843	0.227223	1.28112	1.87488	1.89833
DUBR	ENSG00000243701	0.196333	0.167353	0.163878	0.701437	0.844572	0.730685
STC1	ENSG00000159167	1.26553	0.750321	0.401104	2.02204	3.49547	2.73552
ATMIN	ENSG00000166454	2.67477	2.95365	1.99829	8.65587	14.0849	10.118
UBL3	ENSG00000122042	1.48455	1.61905	1.06451	4.99368	6.4198	6.10357
AC016405.1	ENSG00000253372	0.471091	0.325011	0.139615	1.29652	0.635586	1.16641
LINC02577	ENSG00000228742	1.54669	1.62313	1.17652	5.03082	6.00161	7.18387
AC079922.1	ENSG00000231747	0.121441	0.345607	0.131967	0.175071	0.300384	1.41752
CRTC3	ENSG00000140577	3.76479	3.46432	2.48356	14.8352	13.5246	12.9334
MBD5	ENSG00000204406	0.552046	0.489791	0.343628	1.61228	2.14986	1.9695
YBX1P10	ENSG00000213866	1.83333	1.31496	2.33236	7.54205	7.52099	7.4811
SLC16A6	ENSG00000108932	0.214712	0.325892	0.128327	0.882166	0.929407	0.779714
DCAF16	ENSG00000163257	4.68925	5.09242	4.27919	15.543	25.4144	20.194
PTPRR	ENSG00000153233	1.80898	0.960661	0.77126	4.05527	4.16407	4.97293
PPP6C	ENSG00000119414	17.7902	13.1157	8.6051	41.0515	53.1058	57.3449
TXNDC12	ENSG00000117862	1.62881	1.31409	1.04214	5.72764	4.2736	6.5151
AL451085.1	ENSG00000270361	0.568661	0.0599387	0.068661	0.36435	0.312573	0.49168
SH3GL1P3	ENSG00000267352	0.140637	0.355765	0.356594	0.743392	0.869659	1.88477
NTN4	ENSG00000074527	2.20734	2.76665	2.86536	12.2389	10.7838	10.2335
WASHC5.AS1	ENSG00000253167	0.0742715	0.70456	0.322835	0.642424	2.02081	0.481629
PRKACB	ENSG00000142875	1.83977	1.85587	1.62613	4.99628	9.78231	8.16642
ZNF215	ENSG00000149054	0.357954	0.464304	0.381041	1.41119	1.68045	2.07489
NFATC3	ENSG00000072736	3.66364	2.91185	2.24883	10.506	15.9197	10.5047
AC006058.1	ENSG00000261786	0.318355	0.179568	0.0841493	0.595386	0.80873	0.557955
SYT15	ENSG00000204176	0.12178	0.25993	0.330838	0.991913	0.707873	0.702841
KALRN	ENSG00000160145	1.44375	1.20577	0.872462	4.58354	4.67634	5.18101
GET4	ENSG00000239857	0.461048	0.537113	0.676801	3.14835	1.64057	2.08759
PCGF5	ENSG00000180628	2.84285	2.90578	2.0519	7.90167	13.5446	11.3399
TMED8	ENSG00000100580	3.70193	3.42116	2.77749	12.6252	14.8397	14.4691
FAM171B	ENSG00000144369	0.791158	0.786597	0.619997	2.45655	3.84799	3.06839
SLC46A3	ENSG00000139508	0.31174	0.503828	0.188199	0.948749	1.29942	1.37764
SBF2	ENSG00000133812	1.00853	1.18298	0.887456	3.6142	4.94748	4.5864
ANKRD13C	ENSG00000118454	4.06082	4.42736	3.96843	18.3856	17.8305	17.336
ERVK3.1	ENSG00000142396	0.607568	0.601057	0.320682	1.63914	2.53332	1.92492
AC073136.1	ENSG00000223559	0.105819	0.100383	0.131418	0.39227	0.430005	0.646992
EPB41L4B	ENSG00000095203	0.758071	0.929091	0.649399	2.9754	3.56539	3.34422
IL7	ENSG00000104432	0.372737	0.475516	0.307274	1.55644	1.98699	1.40024
MSS51	ENSG00000166343	0.0719725	0.187757	0.215079	0.518782	0.356047	0.816761
AF111169.4	ENSG00000286437	0.144171	0.218824	0.188	0.91449	0.606231	0.710529
AC027228.2	ENSG00000261762	0.0202402	0.307206	0.0659834	0.145892	0.275352	0.315004
H3C12	ENSG00000197153	47.764	69.3151	49.4191	240.927	200.656	243.9
AC097376.3	ENSG00000273247	0.104143	0.124791	0.107213	0.442497	0.413509	0.568702
DIPK1B	ENSG00000165716	0.154145	0.316824	0.963155	1.62959	0.524255	0.616411
AC107027.1	ENSG00000248468	0.322704	0.275514	0.631213	0.744343	1.5565	3.09711
RAP2A	ENSG00000125249	2.07791	2.13298	1.76934	7.14235	8.93693	9.2613
ZNF614	ENSG00000142556	0.721066	0.698734	0.438121	2.11253	2.8767	2.54409
USP31	ENSG00000103404	2.90964	3.34867	2.66113	12.3013	13.6491	12.0878
AC079807.1	ENSG00000233230	0.458384	0.338205	0.442767	2.86351	1.32278	1.18899
ANKRD10	ENSG00000088448	5.28366	6.19957	4.23612	18.5122	23.444	23.4822
AC015871.6	ENSG00000286813	0.33781	0.113102	0.0215935	0.114586	0.466936	0.180402
AC083964.2	ENSG00000279852	0.145567	0.172611	0.0790919	0.419702	0.42757	0.589975
EBLN3P	ENSG00000281649	4.66224	4.79721	3.68912	15.461	21.2294	18.7166
LRRC28	ENSG00000168904	0.371181	0.423427	0.326767	1.62562	1.40623	1.66967
H2BC20P	ENSG00000261716	0.90038	0.892658	0.662088	2.94733	4.06066	3.30128
MIR3939	ENSG00000265828	7.81462	8.1935	2.23472	18.3808	15.2601	19.2033
AC004542.2	ENSG00000269987	0.638789	0.45448	0.260308	0.575553	1.97505	1.96762
PKD1P4	ENSG00000205746	0.493386	2.40098	3.00104	5.26525	3.24115	2.35181
GMFB	ENSG00000197045	3.36655	2.60475	1.91425	6.60268	12.6636	11.445
RN7SKP269	ENSG00000202415	0.410007	0.259296	0.445543	2.5613	1.18317	0.886257
SC5D	ENSG00000109929	2.30259	1.56315	1.01311	4.43216	6.4087	6.86122
BLCAP	ENSG00000166619	17.4522	16.5031	15.8342	78.1936	63.4638	70.4616
DIP2A.IT1	ENSG00000223692	0.916767	0.966301	0.110692	1.02793	0.881851	1.18899
SRP9P1	ENSG00000180581	4.51007	3.16917	3.0858	9.39144	13.6347	19.7143
NRM	ENSG00000137404	0.341104	0.546043	0.509669	2.21283	1.74017	1.57602
GPR137C	ENSG00000180998	0.167553	0.254313	0.211208	0.869568	0.878616	0.869227
FTH1	ENSG00000167996	667.775	488.367	447.094	2238.62	2475.37	1936.66
ATP5MC2P4	ENSG00000228847	0.934229	0.295412	0.3384	1.19715	1.1554	2.55791
VKORC1	ENSG00000167397	2.26945	2.83272	2.37962	10.7334	9.89744	10.7664
NOL4L	ENSG00000197183	7.29084	7.17018	6.03734	31.9774	29.1052	25.9555
AL603832.2	ENSG00000261595	0.143615	0.0194624	0.178357	0.325343	0.177615	0.239477
AGAP7P	ENSG00000264204	0.126859	0.180514	0.0689273	0.426725	0.183042	0.575852
NPTN	ENSG00000156642	13.9918	10.2574	7.71976	39.9674	43.3678	43.5713
LAPTM4B	ENSG00000104341	248.411	208.638	198.914	874.225	842.43	1027.42
ZNNT1	ENSG00000261087	0.416683	0.307438	0.134162	0.734182	1.48873	0.820627
AC090498.1	ENSG00000279483	98.8207	66.7237	80.2235	656.159	210.643	234.466
LINC00641	ENSG00000258441	1.02223	1.07827	0.895296	4.311	4.19841	4.12572
AL162151.2	ENSG00000234648	2.20746	2.09406	4.19788	9.5469	9.8965	15.3883
BEST1	ENSG00000167995	10.0814	9.14458	10.0282	44.9676	36.1445	43.1493
AC069234.3	ENSG00000256569	0.919452	1.30833	1.49872	4.08694	3.79043	8.04921
RNF144B	ENSG00000137393	1.09605	1.11972	0.833731	4.09603	3.51395	4.86593
CKLF.CMTM1	ENSG00000254788	0.0925634	0.292694	0.335287	0.667202	0.801342	0.920377
AC112236.2	ENSG00000272717	0.361162	0.440496	0.336398	1.93386	1.21238	1.53905
MINAR1	ENSG00000169330	0.610887	0.502631	0.345465	1.51869	2.41301	1.85944
STAC	ENSG00000144681	14.4994	10.2642	8.61089	42.3626	48.5957	43.1405
AL450345.2	ENSG00000287550	0.277408	0.294735	0.470264	0.991786	1.72914	1.51108
AGFG1	ENSG00000173744	8.36505	7.83773	4.98963	23.5588	32.216	28.5809
RNU1.27P	ENSG00000206596	34.8247	43.6273	55.1758	157.509	92.0566	332.019
AC090198.1	ENSG00000253106	0.166614	0.122932	0.241407	0.400321	0.892924	0.720295
AZIN1	ENSG00000155096	35.5556	30.4377	26.6236	117.562	116.52	146.749
AL031284.1	ENSG00000238084	0.364832	0.259567	0.495565	1.57784	1.35361	1.53779
RC3H2	ENSG00000056586	5.74235	5.97313	4.12589	16.0673	25.9499	22.6848
FRS2	ENSG00000166225	3.76047	3.64719	2.60222	9.74069	16.9138	14.0695
EMSY	ENSG00000158636	0.403302	0.389604	0.305574	1.07213	1.97683	1.4972
UBASH3B	ENSG00000154127	7.32945	8.20787	6.81784	31.1448	32.5053	30.0756
KLF11	ENSG00000172059	11.6728	9.36264	7.65195	38.2931	40.3863	38.4627
ASAH2B	ENSG00000204147	0.46416	0.51051	0.18275	1.04735	1.57239	1.32612
ARMC10P1	ENSG00000178660	0.45892	0.435344	0.166232	0.514565	1.00901	1.52104
THAP1	ENSG00000131931	0.814573	0.823122	0.577287	2.75705	3.67927	2.733
POLRMTP1	ENSG00000266066	0.118859	0.789269	0.994536	1.30224	0.823189	0.58578
MSR1	ENSG00000038945	0.368334	0.51353	0.218323	1.16658	1.48394	1.42588
CIZ1	ENSG00000148337	11.9404	12.0504	10.5492	50.9168	52.3739	41.9291
SH2B3	ENSG00000111252	7.46358	8.75417	7.35504	37.8622	33.4832	27.1074
CMPK2	ENSG00000134326	0.668858	0.538361	0.308352	1.95768	1.76722	1.95838
RNF139.AS1	ENSG00000245149	0.533282	0.363048	0.422696	1.59184	1.78462	1.96913
AL158166.2	ENSG00000232259	0.174856	0.165873	0.190011	0.924271	0.216252	1.13389
ERGIC1	ENSG00000113719	37.5878	35.1399	24.4592	142.593	131.155	122.889
DDI2	ENSG00000197312	1.92605	2.29576	2.30306	7.70535	10.0284	9.62506
CSE1L.AS1	ENSG00000227431	0.705251	0.0608201	0.278683	0.924271	0.555047	0.582062
AC021242.3	ENSG00000272267	0.601561	0.360415	0.619295	2.14522	1.7229	2.58694
HECA	ENSG00000112406	2.98834	3.56001	2.6348	14.0039	11.8801	11.7873
BCAT1	ENSG00000060982	15.6821	13.5866	11.7994	43.8604	60.1492	62.195
CCDC15.DT	ENSG00000285825	0.224563	0.0760811	0.034861	0.18499	0.297565	0.270442
PIK3AP1	ENSG00000155629	0.628513	0.501702	0.799596	2.39778	2.8059	2.46531
AC005912.1	ENSG00000227081	12.4808	6.00092	3.71577	15.5278	16.2814	31.7085
AC073254.1	ENSG00000237126	0.257488	0.544034	0.31796	1.29919	0.955341	1.80635
PKNOX1	ENSG00000160199	3.64408	2.7134	2.13226	9.83043	12.4804	11.0475
RSU1	ENSG00000148484	17.6038	15.2059	10.1504	54.8075	60.5313	54.5972
ETAA1	ENSG00000143971	0.548101	0.691415	0.462545	1.94175	2.89173	2.19306
AC015871.8	ENSG00000288604	0.624604	0.474013	0.407244	3.24157	2.31743	0.972089
SNHG25	ENSG00000266402	1.72508	4.01675	2.8971	11.7562	7.17625	11.1866
CYP1B1	ENSG00000138061	3.91174	5.6802	6.08725	23.3444	19.6216	18.4982
STX11	ENSG00000135604	0.443578	0.29305	0.447594	1.50731	1.53802	1.70534
AP000695.3	ENSG00000279365	0.460373	0.349378	0.225124	1.22781	1.93584	0.955323
DNAJC9.AS1	ENSG00000227540	0.602942	1.27593	0.3024	1.40411	1.49137	2.70685
DDHD1	ENSG00000100523	0.223004	0.360082	0.221709	0.906316	1.24403	1.09228
OGT	ENSG00000147162	14.8755	14.0437	11.769	44.5335	57.5002	62.9741
TTC7B	ENSG00000165914	1.1172	0.865345	0.761831	4.30863	3.88901	3.11323
AC018978.1	ENSG00000287023	0.738938	0.385538	0.361343	1.4381	2.10192	1.82088
NUP58	ENSG00000139496	2.83519	2.96009	2.15118	9.47442	11.8886	10.9116
ADAM12	ENSG00000148848	1.6758	1.5226	1.35017	5.29066	6.93946	6.36541
NUDT4B	ENSG00000177144	2.67513	2.16048	2.31773	10.3187	10.283	8.81436
GOLGA7	ENSG00000147533	6.69644	5.14881	3.00648	16.3604	20.7263	17.8726
VAV3	ENSG00000134215	0.167085	0.186806	0.07133	0.326898	0.391144	0.595925
AC019080.5	ENSG00000280374	0.979069	0.60097	0.375504	1.07933	3.20522	2.24081
AC245100.2	ENSG00000225871	0.0519325	0.123162	0.310385	0.374333	0.545933	0.235737
ABI2	ENSG00000138443	1.84504	1.75204	1.20501	4.86601	8.23783	6.09525
CYB5D1	ENSG00000182224	0.251945	0.37409	0.40472	1.32649	1.3141	1.4633
NDUFAF2	ENSG00000164182	0.214455	0.143603	0.143938	0.636506	0.912689	0.441744
NUTM2A.AS1	ENSG00000223482	1.06605	0.965233	0.717435	3.29201	3.82081	3.82797
AC131212.3	ENSG00000280287	0.0516679	0.441122	0.460398	0.580983	0.2556	0.254639
SHLD2P1	ENSG00000165874	0.116198	0.121251	0.101015	0.201014	0.603569	0.572666
AL122035.1	ENSG00000258824	0.237804	0.300783	0.775245	1.14274	1.07838	3.08417
PKD1	ENSG00000008710	1.83949	11.4161	13.2205	19.8175	10.8804	8.49338
POC1B	ENSG00000139323	0.979437	0.740467	0.513254	2.11437	3.25887	2.97901
MRPS30	ENSG00000112996	6.14455	6.69218	5.58854	22.9435	25.8252	26.6613
UBTD2	ENSG00000168246	5.42778	5.52266	3.31379	15.6495	23.4767	17.3149
AL627230.1	ENSG00000275493	0.382433	0.483715	0.277053	1.65396	1.57658	1.32265
UBOX5.AS1	ENSG00000235958	0.0430166	0.224437	0.116863	0.465099	0.186202	0.083685
ZNF438	ENSG00000183621	0.664127	0.348928	0.210955	1.23727	1.40262	1.36488
SLC44A2	ENSG00000129353	33.2351	31.7783	32.4515	153.357	127.393	120.999
OR2A20P	ENSG00000170356	1.10232	0.928198	0.646037	3.16038	4.13582	3.24481
CDC14C	ENSG00000218305	0.405882	0.451416	0.273762	1.31149	1.17704	1.77889
AP006621.2	ENSG00000255142	0.614047	1.89313	2.50226	6.19652	3.03768	1.59277
AC087276.2	ENSG00000254907	0.276985	0.315306	0.0601983	0.559025	1.37024	0.359232
MTMR12	ENSG00000150712	7.34911	7.66798	6.07319	23.704	33.6615	28.635
AC007406.4	ENSG00000261799	0.550124	0.378351	0.463299	2.06197	1.3097	2.37232
TRAPPC6B	ENSG00000182400	1.41381	0.629534	0.553923	2.13522	3.616	2.80658
ALMS1	ENSG00000116127	1.51923	2.00086	1.06427	4.56738	7.4937	5.92634
RAG1	ENSG00000166349	0.177971	0.0422071	0.0966982	0.256565	0.323279	0.310162
PLXNB3	ENSG00000198753	0.435538	2.04811	2.7924	4.52968	2.49318	1.92055
TP53INP1	ENSG00000164938	7.89589	7.48293	4.29852	20.4155	26.0469	26.7936
ZNF790.AS1	ENSG00000267254	0.10972	0.135309	0.154999	0.474522	0.563139	0.590548
CCDC90B	ENSG00000137500	2.4254	2.23776	1.38641	6.91633	7.42915	8.4888
PEG13	ENSG00000282164	0.239207	0.387957	0.385717	1.45724	1.09746	1.30099
ANKIB1	ENSG00000001629	6.49034	7.50024	6.16164	20.7715	36.1867	26.2935
TMEM39A	ENSG00000176142	15.3598	14.2605	13.2026	60.108	58.7713	56.1577
SLC19A2	ENSG00000117479	2.36768	2.07547	1.92153	9.2461	8.85881	7.90361
SNRPCP2	ENSG00000251235	0.0917839	0.174138	0.199478	0.7939	0.113513	0.595191
SHANK2	ENSG00000162105	1.94357	2.30359	2.05322	9.64404	8.67509	7.29599
CCDC6	ENSG00000108091	7.85365	7.96282	5.79396	21.8561	38.4286	27.0607
RPL35P5	ENSG00000225573	1.41397	0.89422	0.512174	2.20826	1.31154	4.7374
AC145207.8	ENSG00000264769	2.86519	3.23222	3.11352	14.5125	11.1094	11.7505
MED21	ENSG00000152944	4.74145	3.96268	2.00879	9.60407	14.1626	13.4041
AC006538.1	ENSG00000261342	0.302568	2.06136	1.43473	3.17226	1.83698	1.28426
AC004678.2	ENSG00000279653	0.0870207	0.412751	0.756504	0.87815	0.807169	0.169291
DENND11	ENSG00000257093	2.66234	2.96895	2.50735	12.2647	8.8316	11.7552
AC079781.5	ENSG00000284707	0.0506063	0.128018	0.128316	0.376932	0.365092	0.251595
ZKSCAN8	ENSG00000198315	1.5932	1.49499	1.09377	4.31164	6.36641	5.78859
H2AC17	ENSG00000278677	0.179045	0.424617	1.75107	1.54868	1.3286	0.812736
TMTC4	ENSG00000125247	2.61956	2.39691	2.48627	10.3253	10.3179	9.93419
MIR6747	ENSG00000276102	0.714711	4.74596	0.776657	3.091	3.53566	5.56162
LINC01271	ENSG00000233077	0.368156	0.367624	0.21056	1.08941	1.38991	1.15599
HLF	ENSG00000108924	0.154418	0.262453	0.167802	0.602904	0.827562	0.867841
PRRC1	ENSG00000164244	10.3332	10.2741	7.03111	33.7537	34.8989	39.1087
HIPK1	ENSG00000163349	6.94851	6.88089	4.22594	20.0891	25.7158	23.5926
AC103740.1	ENSG00000259370	0.29116	0.314968	0.166524	0.706929	1.09922	1.04673
AC104653.1	ENSG00000228857	0.649737	0.246544	0.14121	1.124	0.080356	1.43254
ASAP1	ENSG00000153317	9.58785	12.5459	8.15686	31.7359	51.442	39.0635
GNG12	ENSG00000172380	47.4254	36.4193	19.8045	83.0319	150.47	124.995
ELF4	ENSG00000102034	50.1241	45.6696	40.2565	212.854	177.169	163.67
DDX11L2	ENSG00000236397	0.686082	0.798753	1.93164	4.18104	3.54831	3.19522
SEM1	ENSG00000127922	1.67332	0.817075	0.424694	1.87621	3.14409	3.06583
PIGM	ENSG00000143315	2.41588	2.11548	1.80403	7.80496	8.18972	9.17481
ABLIM3	ENSG00000173210	15.4537	12.2499	10.5047	52.603	54.5681	45.4772
SHROOM3.AS1	ENSG00000233860	0.0802344	0.25688	0.185276	0.607251	0.446533	0.533304
MSL2	ENSG00000174579	4.10916	4.55538	4.30771	16.9003	18.9429	16.8449
DPY19L2P1	ENSG00000189212	0.632457	0.549969	0.412364	1.82351	2.01414	2.32407
PBX3	ENSG00000167081	4.23172	5.11911	3.99953	17.6991	21.539	15.162
Y_RNA.521	ENSG00000201208	1.79783	0.426368	1.46524	6.47943	1.11173	8.74379
SH3RF2	ENSG00000156463	1.39095	1.48587	1.09092	5.49255	5.22809	5.13744
NIPAL1	ENSG00000163293	0.663106	0.511527	0.483025	2.06945	2.23498	2.2587
GFRA1	ENSG00000151892	25.8462	29.5406	23.7554	94.5504	112.449	111.657
NUP155	ENSG00000113569	14.853	15.0699	12.5398	49.5707	53.3007	66.3046
AC010999.2	ENSG00000276524	0.1463	0.832705	0.15898	1.15999	0.542807	0.569227
MIR4263	ENSG00000265321	9.98012	14.4503	1.14159	8.32958	8.44512	12.2624
BHLHE40.AS1	ENSG00000235831	1.16162	1.41789	1.24465	6.3354	4.69165	4.22467
EEF1A1P5	ENSG00000196205	210.203	162.93	160.717	592.622	628.471	880.185
PGK1P1	ENSG00000228328	0.27947	0.198835	0.0379616	0.302166	0.30243	0.362456
ARHGAP28	ENSG00000088756	0.395275	0.326362	0.342037	1.31378	1.58878	1.35282
AC083798.2	ENSG00000272758	0.421813	0.34298	0.294668	0.977287	1.52776	1.58258
AC100791.3	ENSG00000275516	3.69917	2.00522	5.45543	21.712	8.98648	9.76655
WNK1	ENSG00000060237	3.88794	5.44734	3.97268	18.3932	20.2009	14.6888
KCNK1	ENSG00000135750	0.803467	0.832547	0.685052	3.54614	2.84347	2.9498
KCNS3	ENSG00000170745	19.9868	20.4805	16.5544	74.2632	69.8808	82.7902
HIVEP1	ENSG00000095951	1.16471	1.77006	1.18817	4.24333	7.44232	5.08144
SNORD88A	ENSG00000221241	0.479092	4.09032	11.9742	4.83465	5.33264	8.69895
LRP11	ENSG00000120256	0.29663	0.686321	0.935571	2.305	1.67322	1.78281
MRPS30.DT	ENSG00000251141	0.220328	0.0783784	0.059856	0.224986	0.386027	0.369096
F8	ENSG00000185010	0.429766	0.396363	0.35891	1.55462	1.59453	1.60505
SENP1	ENSG00000079387	3.95756	4.05189	2.71982	11.832	15.6889	14.2606
TRIM59	ENSG00000213186	2.87045	2.37931	1.68378	6.58073	9.94004	9.46965
LINC02739	ENSG00000255008	0.0263428	0.0749686	0.28626	0.227857	0.195476	0.239155
IFITM4P	ENSG00000235821	0.103803	0.0984707	0.1128	0.748219	0.128378	0.40388
AC008914.1	ENSG00000262211	0.328211	0.467025	0.237772	0.473153	1.48835	1.77363
AC092614.1	ENSG00000227542	0.575543	0.500478	0.312713	1.45199	2.19472	1.6173
CCDC183.AS1	ENSG00000228544	12.7174	23.7122	23.7079	96.8308	64.4043	41.4239
AC138028.2	ENSG00000224888	0.218123	1.37083	1.78759	2.33216	1.11277	1.02549
ERV3.1	ENSG00000213462	2.44568	1.92514	1.7058	6.3138	9.25641	7.97476
TSPAN12	ENSG00000106025	4.96712	4.11202	3.46479	15.8408	14.2252	18.7623
DM1.AS	ENSG00000267395	0.551865	2.05379	3.96723	5.81382	2.31006	1.59664
CKMT2.AS1	ENSG00000247572	0.346307	0.272921	0.283689	1.15209	1.22558	1.20231
MMS22L	ENSG00000146263	0.956249	0.996319	0.526087	2.23508	3.32029	3.34957
AC138951.2	ENSG00000279107	0.150206	0.463092	0.530481	1.29923	0.928835	0.730532
BMI1	ENSG00000168283	2.76761	2.09847	2.04811	6.6068	10.5875	9.41743
NIPA2	ENSG00000140157	14.1154	12.8394	11.2508	51.8154	46.3332	53.3294
AC016831.4	ENSG00000271204	0.327308	0.124197	0.237117	0.66059	0.782606	0.877297
AC016831.6	ENSG00000285106	0.184665	0.13764	0.17917	0.589475	0.701463	0.667176
AP002893.1	ENSG00000255301	0.382433	0.54418	0.415579	3.49169	1.02477	0.413327
AC092803.4	ENSG00000288007	0.083254	0.342234	0.18094	0.560093	0.377535	0.755829
MAN1A2	ENSG00000198162	2.33614	2.53271	1.94072	7.24922	10.4413	9.27666
KLF7	ENSG00000118263	3.8316	4.16167	3.19182	13.3817	16.2187	14.7127
RNF138	ENSG00000134758	3.02503	2.46437	1.43032	7.5567	9.53861	8.04123
TSSK5P	ENSG00000227473	0.192271	1.32235	1.04468	1.94026	1.2484	0.997454
PTGER2	ENSG00000125384	0.583656	0.671118	0.230634	1.83579	1.59679	1.491
RBM38.AS1	ENSG00000218018	0.497119	0.707372	0.675257	3.6191	1.84443	1.41842
MAPK1IP1L	ENSG00000168175	3.65083	3.88432	3.32189	13.9507	15.2077	14.1236
AC131159.2	ENSG00000277873	0.931568	0.530227	1.14728	3.67075	1.92019	5.07439
VAPA	ENSG00000101558	6.88534	4.8447	3.52945	15.7206	21.9247	18.2553
AC034231.1	ENSG00000249572	2.92273	3.92782	1.4998	8.77799	10.4424	9.47651
AC005670.1	ENSG00000261886	0.441492	0.209406	0.359818	0.63646	0.955524	2.14721
HSPB1P1	ENSG00000236060	2.21393	2.4233	2.03569	11.2934	6.108	8.83487
DCAKD	ENSG00000172992	23.7216	25.0714	25.5269	106.274	94.8241	94.3916
SHOX2	ENSG00000168779	0.243609	0.206334	0.170179	0.664752	0.946889	0.789867
NOTCH2NLR	ENSG00000286106	0.156966	0.260579	0.298499	0.735424	0.873573	1.17056
AC244197.2	ENSG00000238039	0.399365	0.820839	0.795628	2.49483	1.56406	3.02139
MIR7161	ENSG00000278571	18.6846	15.7553	16.92	67.3398	73.8175	61.9283
ZFP3	ENSG00000180787	0.104906	0.223914	0.151999	0.415894	0.832515	0.646273
AP001619.1	ENSG00000227698	0.0975333	0.462614	0.63592	1.12484	0	0.25299
CMTM7	ENSG00000153551	7.37549	8.38481	7.74759	33.383	27.278	32.1434
YOD1	ENSG00000180667	1.68479	2.26418	1.35858	5.3299	8.03698	7.08416
DVL3	ENSG00000161202	15.8976	16.4722	12.8326	76.1346	55.4247	48.3156
FBXO28	ENSG00000143756	5.41708	4.87773	3.5414	12.7998	20.5465	18.9166
FAM66C	ENSG00000226711	0.0739565	0.25432	0.0703207	0.266541	0.377295	0.479586
CDYL	ENSG00000153046	6.4125	5.63886	5.52478	22.9524	23.7092	22.7809
THAP2	ENSG00000173451	0.416005	0.284137	0.207948	0.815616	1.40971	1.03591
MIR4664	ENSG00000265660	2.45619	23.3001	18.6835	25.6713	12.9102	16.724
H2AZ2P1	ENSG00000258741	0.273112	0.136359	0.140582	0.66311	0.604432	0.708421
NKIRAS1	ENSG00000197885	0.512207	0.753136	0.408174	1.84601	2.69225	1.92648
SREBF2.AS1	ENSG00000184068	0.495922	0.442772	0.380403	2.14478	1.17254	1.87279
DAZAP2	ENSG00000183283	28.393	23.0476	16.3344	81.6142	89.9903	83.497
AC144548.1	ENSG00000258210	0.046086	0.393466	0.0500804	0.199314	0.626964	0.298854
LINC02068	ENSG00000223387	0.309117	0.439855	0.245472	0.736997	1.9115	1.2644
AL353759.1	ENSG00000283064	0.248654	0.183462	0.0600457	0.358463	0.820059	0.358322
SRSF11	ENSG00000116754	3.74074	3.96835	2.91872	11.0747	14.5027	15.362
CAP1P1	ENSG00000240809	0.463473	0.527596	0.604372	2.62805	1.49032	2.04373
DPAGT1	ENSG00000172269	10.0736	9.75195	7.75245	37.008	37.2939	33.8938
SATB1	ENSG00000182568	0.646537	0.8229	0.455437	2.34653	2.74436	2.23324
DENND4B	ENSG00000198837	3.58248	8.32482	9.29333	29.4172	18.2471	13.5448
PIAS3	ENSG00000131788	11.3484	12.2283	9.13808	44.8035	41.3759	41.3779
RPP38.DT	ENSG00000176236	0.585029	0.410199	0.276406	1.28341	2.20205	1.1876
NCEH1	ENSG00000144959	25.9517	21.6594	17.5591	67.8701	84.2987	93.9054
THRB	ENSG00000151090	0.854616	0.923836	0.544255	2.14888	3.80991	2.83025
AP000356.3	ENSG00000284128	0.40796	0.0258002	0.236437	0.39208	0.26909	0.10582
LINC02535	ENSG00000234155	0.27758	0.444352	0.188524	0.725294	1.18008	1.23752
ETV6	ENSG00000139083	11.0712	10.0219	7.71253	32.2597	42.4192	36.1313
NLGN4Y	ENSG00000165246	0.335013	0.365955	0.424724	1.30252	1.6573	1.44831
SKI	ENSG00000157933	3.89381	8.72615	9.04123	29.7268	20.8102	16.3241
ALG14	ENSG00000172339	0.746143	0.403238	0.55037	2.43814	1.72254	2.35768
SH3GL1P2	ENSG00000264943	0.161173	0.191117	0.0437856	0.174262	0	0.470322
AC020904.2	ENSG00000273654	2.13466	2.64441	2.37426	8.61659	9.59731	9.869
AC010776.2	ENSG00000267774	0.766281	0.344328	0.613566	2.2675	1.99515	1.88303
SIM1	ENSG00000112246	0.766433	0.869796	0.705123	2.61651	3.88458	2.77471
AC025257.1	ENSG00000257386	8.25443	11.139	6.82215	31.1738	26.4562	38.6001
AC009185.1	ENSG00000253653	0.239283	0.226991	0.104009	0.896878	0.473492	0.620672
PPARA	ENSG00000186951	1.56659	1.70512	1.15403	4.4883	6.64859	5.81301
MALL	ENSG00000144063	20.7931	18.2113	13.9618	68.5532	71.7205	63.6784
KMO	ENSG00000117009	0.300621	0.466022	0.223096	0.803336	1.45089	1.34083
AL589986.2	ENSG00000236427	0.329451	0.312527	0.477341	1.42482	1.49397	1.28184
MMGT1	ENSG00000169446	8.63083	7.62318	6.07093	22.3625	30.6377	31.4179
CAV1	ENSG00000105974	53.595	47.8265	33.6581	145.866	184.2	175.345
VEZF1	ENSG00000136451	6.38919	6.59972	4.93722	18.3063	28.5892	22.6265
MCU	ENSG00000156026	10.416	7.61828	4.62996	22.6971	28.4165	27.1801
SLC28A3	ENSG00000197506	0.135764	0.201234	0.156752	0.525996	0.587672	0.781348
CLMP	ENSG00000166250	8.04357	9.32326	8.20673	28.9209	34.5243	36.6519
AC069499.1	ENSG00000241634	1.37045	1.13754	0.27923	2.22261	3.38979	1.99956
AC091173.1	ENSG00000251127	0.142682	0.210548	0.137821	0.731351	0.607813	0.514029
SLC30A6	ENSG00000152683	7.30921	6.58206	5.97236	20.2492	27.1189	28.9719
TTC9	ENSG00000133985	0.290991	0.276043	0.0558022	0.53054	0.539824	0.443998
PIKFYVE	ENSG00000115020	2.77134	2.82739	2.47829	8.22814	12.2075	11.0175
AC091178.2	ENSG00000286443	0.0372309	0.0353183	0.323662	0.21469	0.184181	0.241431
HIVEP3	ENSG00000127124	0.35176	0.364796	0.21056	1.25916	1.12815	1.06321
LRRC58	ENSG00000163428	4.24521	4.67481	3.97294	14.6926	18.8491	16.7959
ME1	ENSG00000065833	10.3312	9.80046	8.16095	33.1575	37.0066	38.6215
AL139424.1	ENSG00000271989	0.547018	0.259458	0.059443	0.473153	0.338261	0.56756
ABHD17AP1	ENSG00000198658	0.233641	0.354621	0.507782	1.54937	1.04024	1.09087
RPS18P12	ENSG00000230897	31.8194	29.3739	13.7277	87.2238	74.2412	88.4488
ZNF260	ENSG00000254004	0.727797	0.831459	0.663316	1.62457	4.26821	2.88247
HNRNPKP2	ENSG00000227347	0.156825	0.23803	0.10225	0.497378	0.232743	0.772892
EYA3	ENSG00000158161	7.65533	8.62691	6.62262	24.7038	33.1537	30.7009
FAM91A1	ENSG00000176853	8.19364	8.19979	6.56859	23.5029	33.5035	31.1793
AC244033.2	ENSG00000285184	0.170207	0.161463	0.0396342	0.455692	0.300719	0.28382
ARID1B	ENSG00000049618	0.944447	1.14355	0.939661	4.17215	4.1486	3.42969
DENND10	ENSG00000119979	1.76025	1.57778	2.21405	5.87443	8.2451	6.92971
DOCK9.DT	ENSG00000260992	0.054024	0.717481	0.117413	0.467289	0.467698	0.280264
AC010522.1	ENSG00000268750	0.150465	0.0713679	0.12263	0.379597	0.511741	0.243931
ZC3H12B	ENSG00000102053	0.155924	0.22187	0.248106	0.65026	0.936641	0.816117
PEG10	ENSG00000242265	25.2107	25.7519	21.9917	87.8346	102.01	93.0017
BMPR2	ENSG00000204217	5.89709	6.5265	4.93114	18.4446	25.9314	22.5377
RHOT1	ENSG00000126858	1.65932	1.40271	0.828863	3.7907	6.33853	4.03508
AC025569.1	ENSG00000258168	0.219082	0.311741	0.334787	0.888276	1.1092	1.35853
TSHZ1	ENSG00000179981	1.7101	1.93608	1.5486	7.4766	6.91768	5.76917
ZNF782	ENSG00000196597	0.584174	0.468908	0.537144	1.73613	2.47865	1.82999
AC131953.1	ENSG00000250906	0.548395	0.953741	0.794567	2.10819	4.18239	2.7264
OTUD4	ENSG00000164164	1.824	2.53459	1.69325	5.94611	8.96664	8.23214
MBNL1.AS1	ENSG00000229619	0.217192	0.175883	0.172695	0.504025	0.766526	0.858797
LINC01771	ENSG00000225675	0.307565	0.218824	0.250667	1.10847	1.23624	0.598341
AP002381.2	ENSG00000285693	1.40961	0.573086	0.510596	2.80625	2.44897	2.74228
ZNF519	ENSG00000175322	0.359008	0.29079	0.204065	0.816136	1.11342	1.12821
SMARCA5.AS1	ENSG00000245112	0.276809	0.525177	0.451201	0.731592	2.28228	2.09419
INHCAP	ENSG00000242337	0.0752327	0.196262	0.102192	0.650738	0.162827	0.219538
UBE2D1	ENSG00000072401	1.84161	1.53309	0.844056	3.91912	5.76374	4.84192
ERVH.1	ENSG00000251292	0.54582	0.323612	0.593128	2.45894	1.43446	1.59277
ADGRF3	ENSG00000173567	0.204327	0.136399	0.23026	0.578211	0.617713	0.981482
SNORD17	ENSG00000212232	19.3153	16.927	25.787	79.5575	69.1618	88.0356
ZNF706	ENSG00000120963	6.90552	5.12985	3.9667	21.6869	19.3052	18.6616
STEAP1	ENSG00000164647	0.395313	0.348219	0.0920519	0.488475	1.11749	0.659182
AC004076.2	ENSG00000276449	0.144319	0.112013	0.171084	0.680895	0.470553	0.459424
AC008543.3	ENSG00000266922	0.799137	0.168463	0.964889	1.40805	1.5374	0.690955
DENND10P1	ENSG00000221930	2.25504	2.62305	0.962691	5.34074	5.90983	6.71973
LIN54	ENSG00000189308	1.05737	1.27217	0.861765	3.18807	5.26271	3.82975
KLF6	ENSG00000067082	30.026	28.4633	24.2012	108.716	106.678	102.273
ADGRL2	ENSG00000117114	1.56495	1.86437	1.02496	4.07644	7.349	5.17274
AC138956.1	ENSG00000250909	3.1141	4.92353	4.60601	18.4561	13.2658	13.687
KIAA1191	ENSG00000122203	44.9358	33.4681	23.284	110.941	134.592	118.739
HOXC.AS2	ENSG00000250133	0.70826	0.671876	0.534477	2.35406	2.50616	2.42401
PDPK2P	ENSG00000205918	1.53664	1.67262	0.524498	4.48729	4.17853	3.23213
ZFP36L1	ENSG00000185650	23.9617	28.5256	21.3743	103.618	90.8261	86.9406
AL365258.2	ENSG00000235582	0.184735	0.0876222	0.200746	0.532631	0.342705	0.958359
TRIB1	ENSG00000173334	6.03067	4.62108	4.2071	20.5157	19.5602	16.5395
MIR7845	ENSG00000277590	1.76151	2.08877	6.2211	12.6971	5.44635	10.8517
AL033528.2	ENSG00000236528	0.770271	1.60754	1.06024	5.03396	1.90526	4.06258
CHIC1	ENSG00000204116	0.961291	0.840385	0.593993	1.83869	3.53554	3.22685
ANKRD29	ENSG00000154065	0.230997	0.257801	0.221487	0.76396	1.05872	0.916393
AC079742.1	ENSG00000232581	0.732729	2.54865	1.06165	4.40129	3.47376	4.43476
AC022400.4	ENSG00000272140	0.0731499	0.34696	0.07949	0.210907	0.723743	0.521791
NEDD1	ENSG00000139350	2.0212	1.73211	1.47487	4.94076	7.1127	7.34492
PDIK1L	ENSG00000175087	0.975204	0.752782	0.779212	2.66012	3.64189	3.08756
AK4	ENSG00000162433	26.3724	23.7733	18.7679	69.7675	95.6281	91.157
ZMAT3	ENSG00000172667	11.7579	10.667	8.75983	34.2401	43.1189	40.0026
AC105942.1	ENSG00000235501	1.81872	1.38023	1.11052	5.61833	4.9913	5.34655
TMED5	ENSG00000117500	4.88465	4.18471	2.82374	11.1836	16.8881	14.6653
HOMER1	ENSG00000152413	0.617587	0.70167	0.741348	2.08087	2.90421	2.97106
AC145207.9	ENSG00000278876	3.48779	6.23546	7.87171	25.7203	15.7609	12.7005
IDE	ENSG00000119912	0.923244	0.984062	0.746812	2.35909	4.04768	3.61909
LPCAT3	ENSG00000111684	23.0946	21.0093	15.7685	76.8856	73.0139	74.1339
AC093535.2	ENSG00000279118	0.168691	0.160025	0.122208	0.216167	0.649066	0.753585
SEPTIN7P9	ENSG00000120555	0.398315	0.206101	0.629582	1.09623	1.38828	1.268
NCKAP1	ENSG00000061676	4.78564	4.852	3.34283	11.1467	21.5939	15.7804
NLRP3P1	ENSG00000277883	0.34194	0.764596	0.530824	1.83094	2.41653	1.58384
FIGN	ENSG00000182263	2.24082	2.65817	2.03476	7.41537	10.9497	8.27503
USP30.AS1	ENSG00000256262	0.465216	0.252181	0.144439	1.05389	0.821934	0.861939
SCYL2	ENSG00000136021	4.42275	3.68632	3.4302	11.2041	17.0589	14.8471
RTL3	ENSG00000179300	0.16458	0.140513	0.268268	0.830413	0.569924	0.640353
CREBL2	ENSG00000111269	4.11296	3.98603	2.48839	9.05418	14.6826	13.9412
BACH1.IT1	ENSG00000248476	0.477925	0.503748	0.173116	0.765535	1.77321	1.10194
AC083809.1	ENSG00000277247	0.277102	0.350489	0.100373	0.266315	0.342705	0.958359
CORO2B	ENSG00000103647	0.219358	0.322538	0.107267	0.600834	0.637531	0.72546
RNU4.5P	ENSG00000272160	1.61472	0.612706	1.75467	3.25891	3.59459	6.28258
AC006511.3	ENSG00000279865	0.244517	0.115978	0.132855	0.599247	0.57457	0.539111
AL133353.2	ENSG00000285932	0.154836	0.125899	0.456695	0.92474	0.437698	0.918002
PTPN20CP	ENSG00000278561	0.90038	0.089908	0.617949	0.614841	0.879112	0.6146
SGMS2	ENSG00000164023	3.8658	3.99764	2.88538	10.8414	16.8218	12.8194
RNF24	ENSG00000101236	5.93732	4.9073	4.59878	18.8124	20.6463	18.759
PTPRK	ENSG00000152894	2.0296	1.88831	1.61702	6.42852	7.01138	7.39693
LINC00278	ENSG00000231535	0.239603	0.118588	0.181127	0.675811	0.528237	0.756611
CBLL1	ENSG00000105879	4.6774	3.97046	3.35229	12.8489	17.0655	14.7711
RASSF1.AS1	ENSG00000281358	0.110373	0.471163	0.539727	0.875133	1.09203	0.644163
WASF3	ENSG00000132970	0.479554	0.351165	0.438837	1.23712	1.80007	1.63672
EMP3	ENSG00000142227	31.671	36.7316	23.8176	121.918	94.1695	119.48
ANKRD10.IT1	ENSG00000229152	1.5804	2.53316	0.592201	3.29965	4.31351	4.52345
RN7SL75P	ENSG00000239908	0.620603	0.14718	0.84299	1.56567	0.95941	2.01221
AC130689.1	ENSG00000108958	5.77024	4.76424	3.83189	12.6317	13.3476	24.6684
CDS2	ENSG00000101290	8.0766	7.04132	6.11874	24.8206	26.5162	28.0464
MRTFB	ENSG00000186260	1.1938	1.23973	0.64292	2.40712	4.66993	3.62176
RAD23B	ENSG00000119318	25.5649	25.2826	15.1895	68.1232	95.9038	75.2234
MAST1	ENSG00000105613	0.473739	0.594983	0.340783	2.00075	1.78244	1.42786
LRRC8D	ENSG00000171492	2.94723	3.02596	1.66968	7.29283	11.6795	8.47216
TMEM182	ENSG00000170417	0.867074	0.73416	0.537302	1.96278	2.18015	3.31787
HTR7P1	ENSG00000183935	0.405235	0.600066	0.526281	2.22278	1.49129	1.80743
AC008937.2	ENSG00000237705	0.35216	0.734951	1.37766	2.63992	2.09055	1.46154
ERG28	ENSG00000133935	8.70068	7.75456	4.61508	24.7609	23.6825	25.3713
AP001267.3	ENSG00000255435	0.242927	0.245811	0.246384	1.00393	0.821201	0.966191
DNAJC27	ENSG00000115137	0.511633	0.419166	0.421195	1.3187	1.97498	1.72927
AK4P1	ENSG00000263535	18.6197	18.094	19.035	63.2245	74.1384	74.2129
AC123595.2	ENSG00000286638	0.285989	0.271297	0.0690613	0.366475	0.314396	0.618184
COX10	ENSG00000006695	3.44597	3.3118	1.54975	8.83776	11.1254	8.46976
XRRA1	ENSG00000166435	0.98845	0.951327	0.902054	3.52781	3.70892	3.53473
SAMD10	ENSG00000130590	1.0321	2.0932	1.46962	7.20856	4.77567	3.11564
PRICKLE2	ENSG00000163637	2.94633	2.88757	2.63915	9.99176	10.4596	11.5365
AC074044.1	ENSG00000272844	0.184996	1.05295	0.20103	1.15567	1.22023	0.799762
AC093001.1	ENSG00000244468	0.474744	0.525415	0.42991	1.48286	1.95713	1.94977
TPK1	ENSG00000196511	2.52536	2.35154	1.53767	6.74514	7.97734	8.17807
NCR3LG1	ENSG00000188211	2.89781	2.39802	1.35488	6.15271	8.48943	7.74759
SLC16A2	ENSG00000147100	1.66588	1.26231	0.783714	4.40773	4.99993	3.74144
HNRNPA3P6	ENSG00000213300	1.12677	0.41111	0.706402	1.12456	2.89425	2.36065
RPL12P4	ENSG00000185834	1.05265	0.748932	0.571944	3.16149	1.9528	3.2993
UHMK1	ENSG00000152332	27.3191	24.2565	18.8982	67.03	92.2824	96.7189
ALG1L6P	ENSG00000238278	0.230065	0.654739	1.06252	1.98999	1.13813	1.04433
SERP1	ENSG00000120742	15.6079	14.1436	7.99363	40.7439	47.0652	43.3796
TBCAP1	ENSG00000226781	0.533301	0.126476	0.434643	0.768813	1.15423	0.34583
SNORA58	ENSG00000249020	1.27292	0.301881	1.38324	0.458762	1.96784	6.19086
AL445231.1	ENSG00000236137	0.179229	0.255032	0.0243454	0.226081	0.138538	0.232449
DPY19L4	ENSG00000156162	5.30304	4.70026	3.58507	11.4057	20.7863	17.1151
LIMS1	ENSG00000169756	6.3957	7.17945	6.10871	21.5864	26.4217	26.2015
C5orf24	ENSG00000181904	5.01911	4.19394	3.11782	12.6378	18.6315	13.667
PHOSPHO2	ENSG00000144362	0.43949	0.277941	0.0636775	0.887002	0.43483	0.493993
AC004264.1	ENSG00000268812	1.59235	1.77098	2.14803	9.97375	5.63636	4.05915
SULF2	ENSG00000196562	0.255415	0.366547	0.135218	0.811948	1.07724	0.704985
ZNF664	ENSG00000179195	7.80489	8.19978	5.2308	20.1042	32.4619	25.0788
DCP1A	ENSG00000272886	4.81557	4.08697	3.16772	12.1952	16.188	15.2895
AL445604.1	ENSG00000285742	0.627601	0.277835	0.409198	0.965074	1.75935	1.41087
TMEM33	ENSG00000109133	8.35676	8.08386	7.51903	26.6791	30.464	32.7151
LGR4	ENSG00000205213	2.21588	2.04999	1.61026	6.80426	8.18752	6.83323
AC008537.3	ENSG00000279108	0.115889	0.197884	0.100747	0.267306	0.659295	0.571143
PKD1P3	ENSG00000183458	0.252044	0.962362	1.33521	2.27094	1.59754	0.849905
USP38	ENSG00000170185	2.50528	2.43995	2.84946	9.89587	9.63255	9.68982
MDM4	ENSG00000198625	1.02577	1.29243	1.33848	3.25443	5.46634	5.20333
PRC1	ENSG00000198901	0.181557	0.1273	0.154403	0.534849	0.546706	0.624504
ZBTB45P2	ENSG00000226065	0.370193	0.567284	0.587946	2.42206	1.65525	1.07103
AC112484.3	ENSG00000261159	0.21503	0.152988	0.0584168	0.464985	0.664844	0.278881
ZHX1.C8orf76	ENSG00000259305	0.131615	0.09364	0.107267	0.284606	0.406935	0.512089
CCDC68	ENSG00000166510	0.543587	0.330346	0.32304	0.795885	2.07986	1.13461
SLC38A1	ENSG00000111371	18.3444	20.3836	13.9219	49.3327	77.4084	66.5815
ZNF736P9Y	ENSG00000239893	0.510464	0.466305	0.205447	0.73589	1.07557	1.54476
LINC02086	ENSG00000244649	0.644129	0.546719	0.675397	1.95491	2.22216	2.81397
PAX8	ENSG00000125618	23.1502	22.5669	17.9323	90.8863	82.5351	65.9402
AC010834.2	ENSG00000253848	0.0822592	0.156067	0.178778	0.711514	0.406935	0
PDZD8	ENSG00000165650	4.08808	4.60835	4.61068	15.5819	19.0746	15.2404
GCNT2	ENSG00000111846	0.751027	0.766215	0.790456	2.43775	3.10194	3.1304
AL031775.1	ENSG00000272345	0.245757	0.279759	0.320469	1.13372	0.911818	1.08369
AC083837.1	ENSG00000285744	1.08956	0.948635	1.45972	4.13122	3.59951	5.34266
HLX.AS1	ENSG00000257551	0.30975	0.514216	0.420747	2.00943	1.34079	0.903888
SMPDL3A	ENSG00000172594	2.0416	2.00714	1.43197	7.67904	6.54188	6.04186
TMEM154	ENSG00000170006	0.602237	0.643615	0.314791	1.20887	2.26273	1.79942
EFR3A	ENSG00000132294	15.3774	15.3622	14.3077	46.2142	63.3756	58.6983
C14orf28	ENSG00000179476	0.37042	0.191668	0.146373	0.436911	0.763527	0.888037
ATF2	ENSG00000115966	7.09566	5.21376	3.29515	11.9887	23.467	16.5962
NR6A1	ENSG00000148200	3.24303	2.46114	2.04133	8.5653	9.65621	9.51513
ZSCAN16	ENSG00000196812	0.647654	0.226352	0.333373	0.884525	1.1804	1.54731
HAVCR1	ENSG00000113249	58.7581	64.1803	48.0588	165.234	251.471	214.896
AL355483.1	ENSG00000228838	1.55013	1.89939	3.22859	10.7079	4.95255	5.4449
ZNF142	ENSG00000115568	5.2875	5.09816	4.47941	20.8777	18.7457	16.0189
RAC2	ENSG00000128340	23.8809	25.9326	21.0498	99.4945	86.766	77.5872
AC010997.2	ENSG00000236842	0.503047	0.159068	0.364431	1.45039	1.0369	0.652421
PHTF2	ENSG00000006576	2.7532	2.33432	1.75345	6.12076	9.84708	8.32518
SRSF10	ENSG00000188529	3.39295	3.73126	2.73231	8.89233	13.4252	13.5732
SOS1	ENSG00000115904	1.58142	1.93308	1.37969	4.25343	9.54994	4.90482
ACTA2.AS1	ENSG00000180139	0.0684847	0.15592	0.119073	0.335676	0.118577	0.657272
LEPR	ENSG00000116678	0.92793	0.86571	0.633348	1.75782	4.08304	2.8943
NIPA1	ENSG00000170113	3.55364	4.09482	3.90528	13.2054	14.6436	15.1741
TRAF3IP2	ENSG00000056972	1.68385	1.46599	1.14362	5.95686	5.13774	4.71971
CLCN4	ENSG00000073464	2.34072	2.54315	2.0424	8.61887	8.77019	8.23248
RPL23AP2	ENSG00000225067	0.935566	0.798753	0.508327	1.75334	1.50417	3.76146
RNY4P36	ENSG00000212418	0.454139	1.29243	1.4805	3.92815	1.68496	1.76697
LINC01117	ENSG00000224577	1.54891	1.59899	1.36138	4.95842	5.9722	5.73113
ARL8B	ENSG00000134108	11.926	10.1586	7.28143	29.192	39.0326	35.3515
SCAMP2	ENSG00000140497	10.5418	11.8862	9.94897	43.3919	35.3061	40.3379
FAM157C	ENSG00000260528	0.14671	0.0985811	0.312209	0.255561	0.786254	0.443973
MUC1	ENSG00000185499	0.157124	0.263034	0.110481	1.13256	0.491522	0.227755
GAREM1	ENSG00000141441	0.476145	0.659355	0.392521	1.89356	1.89521	1.68224
DEPDC1B	ENSG00000035499	1.85569	1.56477	2.05388	5.64762	7.79174	6.38822
ZDHHC3	ENSG00000163812	8.60564	7.11457	5.32605	25.7684	26.4707	23.5284
TCTE3	ENSG00000184786	0.165706	0.0785969	0.126048	0.501657	0.368886	0.429823
AC093525.7	ENSG00000269937	0.4088	0.844034	0.797005	2.54799	2.09668	1.91804
FIP1L1	ENSG00000145216	0.77314	0.997454	0.655317	3.24339	3.15539	2.46668
PRELID3B	ENSG00000101166	11.138	9.1283	5.61531	21.5837	37.5389	28.4583
AC120024.1	ENSG00000260369	0.876329	1.24697	1.52365	5.0533	3.41396	3.97791
BMP6	ENSG00000153162	0.172823	0.0765073	0.212842	0.36541	0.484472	0.567823
WIPF1	ENSG00000115935	2.519	2.55283	1.91146	8.9304	9.01505	7.71804
AC073573.1	ENSG00000257808	0.090639	0.257948	0.19699	0.522665	0.44839	0.70532
AC011497.2	ENSG00000269374	0.955185	1.29445	2.00181	6.09816	3.96586	3.27402
DPY19L2P2	ENSG00000170629	1.23448	1.03765	0.899975	4.12245	3.8265	3.64795
PLEKHG1	ENSG00000120278	0.203291	0.216953	0.0782391	0.427388	0.591882	0.488862
AC004130.2	ENSG00000271133	0.681209	1.24627	1.53338	3.71772	2.94869	4.98539
RAB31	ENSG00000168461	0.764307	0.800569	0.596959	1.75605	2.64868	3.2629
AL390728.2	ENSG00000215795	0.0783186	0.0495301	0.226951	0.188175	0.355154	0.338582
PRDM4	ENSG00000110851	6.04808	6.86406	6.08582	23.2989	24.0556	22.5249
TMEM95	ENSG00000182896	0.0356188	0.709568	0.19353	0.30809	0.352411	0.369563
PRYP2	ENSG00000231311	0.443063	1.00872	0.770342	2.93813	1.75346	2.06865
KAT2B	ENSG00000114166	1.28843	0.976203	0.681866	3.08764	3.99399	3.11416
FANCD2OS	ENSG00000163705	0.0908752	0.107758	0.123439	0.327517	0.365266	0.500904
IPMK	ENSG00000151151	1.03037	1.17428	0.769774	2.97077	4.53085	3.31297
PRTG	ENSG00000166450	0.59302	0.54842	0.514887	1.48641	2.3882	2.15274
IL1R1	ENSG00000115594	2.47886	2.64183	1.38344	5.95592	8.88681	7.29513
LINC01670	ENSG00000279094	0.310026	0.294099	0.126336	1.11734	0.431351	0.753909
FAM207BP	ENSG00000228797	0.949646	0.327586	1.21958	2.61358	1.60155	4.14277
CREB3L2	ENSG00000182158	30.5434	31.3552	28.0749	109.558	109.809	110.846
HMSD	ENSG00000221887	0.29851	0.184064	0.0324382	0.172134	0.38764	0.271005
CNOT6L	ENSG00000138767	2.51335	2.51669	1.84103	5.56911	9.97559	8.93994
AL157394.3	ENSG00000286116	0.145152	0.0295061	0.214065	0.328825	0.217984	0.295826
LITAF	ENSG00000189067	67.6026	55.4543	42.187	196.802	199.92	190.624
AL031432.2	ENSG00000261349	1.32977	0.450519	1.03216	2.32779	2.34941	4.18838
AL162493.1	ENSG00000288016	0.14704	0.0697431	0.1731	0.247304	0.484936	0.413188
WDR97	ENSG00000179698	0.0582593	0.211854	0.168823	0.475928	0.288208	0.251863
AC073957.2	ENSG00000257607	0.0279112	0.238296	0.121322	0.241423	0.138076	0.217195
ELOCP2	ENSG00000259838	2.2324	1.744	0.998893	3.78617	4.06016	6.98274
AL391988.1	ENSG00000277879	0.224584	0.159785	0.183037	0.404703	0.867979	0.691771
AC009226.1	ENSG00000223725	0.882813	0.35431	0.885534	1.90901	2.18363	2.37798
EZH2P1	ENSG00000231300	0.149819	0.142123	0.488413	1.0799	0.370576	0.582919
MIR503HG	ENSG00000223749	0.740415	1.10177	0.946575	3.78819	3.26781	2.76785
ZNF462	ENSG00000148143	1.6738	2.33421	1.82664	5.85195	9.23565	6.48925
PMS2P7	ENSG00000229018	0.750553	0.959647	0.921989	2.72854	2.6233	4.2746
TAF5L	ENSG00000135801	6.38093	6.00791	5.35774	21.3821	21.1313	22.1509
LONRF1	ENSG00000154359	0.328374	0.536078	0.414924	1.54126	1.84168	1.18851
AC078819.1	ENSG00000216285	37.7844	39.4114	45.4562	166.04	127.502	152.704
CIART	ENSG00000159208	4.13173	3.93399	2.84356	12.8172	12.0934	13.6744
YPEL2	ENSG00000175155	1.24764	1.01719	1.05631	3.49611	4.26344	4.21101
ZNF788P	ENSG00000214189	0.0842535	0.130787	0.174789	0.430634	0.388383	0.506624
AL078612.1	ENSG00000255252	17.4389	22.6089	30.9524	94.6947	65.4216	82.1761
MED13L	ENSG00000123066	1.95951	1.93687	1.91165	6.7475	7.48025	7.01155
AL442125.1	ENSG00000276248	0.181548	0.319839	0.183191	0.616914	0.866038	0.891371
ZSCAN12P1	ENSG00000219891	0.184177	0.199675	0.0285915	0.341372	0.390481	0.204743
AL445524.1	ENSG00000233461	0.18523	0.157218	0.148315	0.449735	0.699306	0.606904
AC011455.8	ENSG00000287271	0.136313	0.150862	0.222191	0.524027	0.53385	0.795553
MIR3132	ENSG00000265252	1.1626	3.86005	1.89504	10.8941	0	3.01564
SYNGR4	ENSG00000105467	0.309201	0.0325908	0.112	0.19811	0.297425	0.133672
BIRC6.AS1	ENSG00000230046	0.5004	1.00872	1.97117	3.69708	1.8566	3.40719
KIAA0895	ENSG00000164542	0.827433	0.797095	0.383358	1.38702	1.88006	2.65371
HTATSF1P2	ENSG00000271361	2.28005	1.90075	3.22848	6.87271	7.86139	12.2764
RNF217	ENSG00000146373	0.839264	1.0939	1.05659	3.30999	4.51047	3.04862
AC110079.1	ENSG00000260404	1.29155	1.30938	1.52135	5.25886	5.26751	4.34751
EEF1GP5	ENSG00000234785	0.299524	0.189424	0.253155	0.863594	0.946667	0.776929
NCOA1	ENSG00000084676	1.26757	1.48031	0.828656	3.04315	5.79598	3.83155
AD000864.1	ENSG00000280194	0.0189967	0.126145	0.247718	0.191701	0.0939762	0.0246376
NSMAF	ENSG00000035681	4.38093	4.57146	2.84103	10.6652	16.4029	13.9571
MANCR	ENSG00000231298	2.43406	1.57831	1.33925	4.75265	6.21115	6.75321
PTPRG	ENSG00000144724	3.66367	4.80456	4.04276	14.981	15.7498	14.3823
KLHL2	ENSG00000109466	4.62716	4.65261	4.29266	14.2369	17.1541	17.8595
SLC44A3	ENSG00000143036	4.77155	4.02189	3.63288	14.809	14.3019	15.471
SLC30A1	ENSG00000170385	1.42785	2.03525	1.89729	6.51648	6.96288	5.55549
AGAP1.IT1	ENSG00000235529	0.459611	1.05886	0.214048	1.0412	0.730828	1.70311
HMBOX1	ENSG00000147421	1.24883	1.1535	1.02852	3.37325	4.76352	4.19407
SLX4IP	ENSG00000149346	0.920882	0.975597	0.664696	2.3644	3.46657	3.18197
ZNRF2	ENSG00000180233	1.10178	1.20318	0.946686	3.87852	3.81853	3.98777
AKAP10	ENSG00000108599	2.77495	2.72641	1.82103	6.98771	10.4629	8.28459
LINS1	ENSG00000140471	0.524929	0.364102	0.343483	1.08223	1.46595	1.65442
PAPOLA	ENSG00000090060	3.91854	4.06677	2.64264	8.48968	16.4011	12.4289
AL133351.4	ENSG00000288612	0.348525	0.150282	0.654175	0.776495	1.058	1.0684
PCAT7	ENSG00000231806	0.59075	0.553397	0.288878	1.39455	1.93611	1.45572
MAGEA1	ENSG00000198681	0.152884	0.0483433	0.415337	0.110199	0.472696	0.165234
AIDA	ENSG00000186063	10.7654	11.4046	7.74675	25.158	48.0581	33.656
CXCR5	ENSG00000160683	0.426529	0.655095	0.629032	2.9866	1.50717	1.001
AL450326.1	ENSG00000230555	0.631014	3.04741	1.87011	5.45806	2.83784	2.45516
TFAP2A	ENSG00000137203	0.228064	0.211317	0.195959	0.749312	0.760899	0.784176
AFF4	ENSG00000072364	8.08876	9.60528	6.75721	23.422	35.9427	28.645
ZBTB26	ENSG00000171448	1.0017	1.09233	0.640904	2.09187	3.65866	3.48462
SERINC4	ENSG00000184716	0.219671	0.34731	0.636561	1.45673	0.99615	0.873694
MAGI2.AS3	ENSG00000234456	1.07381	1.02795	0.764603	2.90519	4.163	3.13829
SLC25A23	ENSG00000125648	14.9076	15.3111	12.851	64.6274	48.263	43.3254
SELENOT	ENSG00000198843	15.2986	12.4023	13.1301	38.8806	51.4283	54.7519
NEBL	ENSG00000078114	0.935104	0.95673	0.803345	2.07149	4.1355	3.47006
C2orf27A	ENSG00000287151	5.02999	4.54993	4.50373	13.8289	14.8904	21.7719
AL591848.2	ENSG00000260698	0.220337	0.278691	0.271359	0.677633	1.07184	1.06685
RPL7AP11	ENSG00000242445	0.982168	0.362333	0.652236	2.0452	1.48462	3.043
AL158167.1	ENSG00000287402	0.286636	0.271911	0.0934439	0.45454	0.460845	0.706325
AC021092.1	ENSG00000186019	0.116609	0.193583	0.0871175	0.346718	0.63996	0.396993
ZNF275	ENSG00000063587	4.13659	3.78194	2.65753	11.2324	13.2696	12.2567
UBBP4	ENSG00000263563	0.120103	0.113933	0.130513	0.242398	0.297074	0.809985
GUCY1B1	ENSG00000061918	1.89025	1.8246	1.26128	4.09548	6.7672	6.23638
ZSWIM1	ENSG00000168612	3.18045	5.75034	5.8001	17.6816	17.0772	13.273
TEX261	ENSG00000144043	65.4586	55.8586	46.8778	213.187	197.698	188.482
SRSF6P2	ENSG00000235554	0.168655	0.159991	0.183273	0.729405	0.417167	0.710891
PDK3	ENSG00000067992	3.12793	3.1081	2.26252	8.25534	10.3358	10.9645
AC034198.2	ENSG00000272263	0.34194	0.729841	0.0928942	0.492945	0.740063	0.776083
ZNF286A	ENSG00000187607	0.71651	0.796046	0.413857	1.67502	2.26724	2.32736
UNC5A	ENSG00000113763	0.070693	0.249085	0.219486	0.640588	0.212328	0.196467
LSM12	ENSG00000161654	16.9157	10.8305	6.52257	29.7511	43.3981	32.8807
CACNA2D1	ENSG00000153956	0.470458	0.483097	0.421636	1.13968	1.86548	1.90595
MARCHF8	ENSG00000165406	3.39916	2.97141	2.12423	10.1685	10.5743	9.03517
AC103810.2	ENSG00000265218	0.128511	0.0914319	0.174562	0.416841	0.51654	0.333342
AC008969.1	ENSG00000176593	0.142599	0.243493	0.180785	0.541342	0.676043	0.76443
DNAJC6	ENSG00000116675	1.25942	0.962912	0.796637	3.03503	3.85135	3.49433
FAM122A	ENSG00000187866	1.32329	1.23276	0.654413	4.15804	3.27316	3.26804
RPL7P32	ENSG00000231006	0.468789	0.389118	0.318388	0.591335	1.0146	2.20397
APBB2	ENSG00000163697	3.53328	3.08682	2.66207	9.15396	13.4756	10.208
PXYLP1	ENSG00000155893	0.372487	0.393646	0.191734	0.989177	1.01833	1.06365
DAW1	ENSG00000123977	0.208102	0.155109	0.145375	0.707148	0.569889	0.539792
PEX12	ENSG00000108733	1.71582	1.79044	1.33907	5.57671	4.86138	6.45341
RCBTB1	ENSG00000136144	2.74599	2.88926	2.88942	9.4645	10.1165	11.0854
LINC02154	ENSG00000235385	0.616019	0.451561	0.0912834	0.645862	0.623339	0.762625
AC069234.2	ENSG00000256364	5.23937	5.74539	6.05912	17.7395	18.6665	25.1234
STEAP2	ENSG00000157214	0.174989	0.142286	0.146692	0.33155	0.723453	0.557651
RASSF2	ENSG00000101265	4.92966	4.19937	4.52068	16.1575	16.2925	16.374
RPL21P93	ENSG00000229605	0.178312	0.169152	0.0968836	0.257057	0.771845	0.462521
ATP6V1E2	ENSG00000250565	1.56204	1.24003	1.06312	4.17186	4.81945	4.47825
SMAP1	ENSG00000112305	1.92974	1.8505	1.10548	4.23337	6.82255	5.39996
SLC29A4	ENSG00000164638	1.97317	3.43758	4.4759	14.3525	7.58075	5.75065
SLC9B1	ENSG00000164037	0.294876	0.321686	0.112152	0.510115	0.711138	0.764872
ARHGAP42	ENSG00000165895	0.561761	0.843762	0.605364	1.65343	3.2943	2.36786
GRAMD2B	ENSG00000155324	1.85576	1.46566	0.787881	3.04858	5.15597	4.41061
MITF	ENSG00000187098	1.41443	1.45165	0.914263	3.62987	4.99151	4.34096
RRM2B	ENSG00000048392	11.5483	11.0932	9.16587	27.7004	40.8767	42.7824
FUT10	ENSG00000172728	0.899758	1.032	0.951077	2.99512	3.90482	3.45836
SLC25A53P1	ENSG00000230312	0.52184	0.405026	0.206207	1.43619	0.821397	1.23054
RAPH1	ENSG00000173166	3.17733	3.55501	3.08584	9.7396	13.0274	12.3965
MCFD2	ENSG00000180398	15.4374	14.171	8.87404	36.8514	49.8627	42.9546
ZNF107	ENSG00000196247	0.517422	0.565911	0.45643	1.70246	1.9574	1.82372
KHDC1	ENSG00000135314	0.624679	0.592588	0.876811	2.73915	2.0119	2.5993
SEPTIN10P1	ENSG00000253541	0.0750385	0.213551	0.0815423	0.162264	0.556821	0.486602
CPNE3	ENSG00000085719	12.632	11.5657	7.54557	27.2598	40.4732	38.3305
USP37	ENSG00000135913	2.1	2.34865	1.72555	5.07273	7.86704	8.57897
AGAP14P	ENSG00000279058	0.105819	0.160612	0.321973	0.549179	0.575833	0.631307
AL121990.1	ENSG00000223635	0.0603006	0.228811	0.262108	0.34772	0.522036	0.703857
TGFB2	ENSG00000092969	16.6174	16.5978	13.555	47.4443	67.6526	51.5057
AC019211.1	ENSG00000239498	0.173464	0.109702	0.251332	0.500136	0.500573	0.824901
SMAD2	ENSG00000175387	1.59783	1.66334	1.16145	3.85978	5.95349	5.49506
HIPK2	ENSG00000064393	14.6152	19.7205	14.4718	53.8385	68.2701	51.8089
PCMTD2	ENSG00000203880	1.83323	1.52512	1.54943	4.86611	5.92001	6.49119
AC007448.4	ENSG00000266473	0.379658	0.120051	0.0687606	1.18586	0.626054	0.164131
TFCP2L1	ENSG00000115112	0.251335	0.181025	0.38439	0.899109	0.93827	0.754553
TBX19	ENSG00000143178	0.411944	0.379926	0.484952	1.61663	1.4435	1.45439
WDR90	ENSG00000161996	0.78222	3.69447	4.25908	6.8256	4.56575	3.23671
FRG1CP	ENSG00000282826	7.79323	7.90795	4.96321	19.8221	28.342	22.783
ATP8A2	ENSG00000132932	0.186633	0.114096	0.103658	0.364714	0.548832	0.408798
AC016586.1	ENSG00000268670	0.446172	2.66044	2.83979	4.22678	1.6554	1.73598
RASA1	ENSG00000145715	2.01462	2.96935	2.08067	7.69279	9.6986	7.53621
AL118511.1	ENSG00000223393	0.560666	0.765883	0.779853	1.9075	2.0802	3.57758
AL732414.1	ENSG00000227934	7.1521	3.89758	2.72846	15.5755	11.386	15.2953
STK24.AS1	ENSG00000224418	0.27291	0.0323612	0.556057	0.590145	0.25314	0.398191
MTPAP	ENSG00000107951	2.97932	2.71718	1.98797	7.37688	9.64476	9.28716
RAP2C	ENSG00000123728	5.14529	4.80062	4.38326	14.7892	19.0772	16.8476
ARL6IP6	ENSG00000177917	10.3583	8.74627	8.537	34.7887	32.4377	30.9175
BIRC2	ENSG00000110330	6.97442	7.96674	6.16767	19.3877	27.8041	27.2485
ZNF43	ENSG00000198521	0.16164	0.201254	0.109781	0.509736	0.531005	0.537196
VAMP3	ENSG00000049245	53.1846	42.6137	32.3641	122.734	156.252	152.375
UBA6.AS1	ENSG00000248049	2.13719	2.0274	1.44676	5.81302	6.68077	6.74569
FKBP1C	ENSG00000198225	3.25807	3.16927	3.27042	9.75197	11.2345	13.536
BNIP3L	ENSG00000104765	7.31351	7.01755	7.26227	23.1012	27.5507	26.0706
ALG13	ENSG00000101901	1.29919	1.19709	1.22664	3.58465	4.66226	4.93061
SS18L1	ENSG00000184402	3.1661	3.17209	2.64018	10.5442	10.9722	10.2546
CEP120	ENSG00000168944	1.00051	0.755478	0.694514	2.35888	3.21552	2.81653
BEND7	ENSG00000165626	3.02892	2.68755	2.23686	7.54105	11.1519	9.01372
CDC42EP3	ENSG00000163171	5.42123	5.19254	3.56129	15.0566	20.0708	14.3174
JKAMP	ENSG00000050130	3.66819	3.37517	3.20197	10.2583	13.4363	12.4265
TTLL5	ENSG00000119685	0.661051	0.697892	0.42869	1.42947	2.43947	2.14336
AC004967.1	ENSG00000243554	0.2926	0.832705	0.95388	1.68726	2.41248	1.89742
NUTM2B.AS1	ENSG00000225484	0.699807	0.522258	0.402349	1.61528	1.78611	1.98115
BACE1.AS	ENSG00000278768	1.30419	1.72324	1.38686	6.07017	4.34346	4.82067
XPR1	ENSG00000143324	6.24147	5.14593	4.13537	14.1877	19.818	18.7082
ZNF302	ENSG00000089335	1.10899	1.07668	1.07331	3.1725	4.85398	3.51709
NR4A2	ENSG00000153234	0.165017	0.49049	0.370592	1.17359	0.789123	0.713389
EOGT	ENSG00000163378	4.52632	4.1165	3.56755	11.6915	15.2661	15.5033
TDRP	ENSG00000180190	0.617286	0.700394	0.946995	2.1811	2.66451	3.12385
RPS27	ENSG00000177954	33.3342	20.4375	18.7108	58.3262	64.4614	107.146
AL359878.1	ENSG00000205740	1.37889	1.3997	1.36478	5.14047	4.52945	5.0005
AC011815.1	ENSG00000268573	0.139289	0.226514	0.227042	0.7028	0.50449	0.761307
C18orf32	ENSG00000177576	0.235169	0.158321	0.140141	0.568683	0.553543	0.659195
CTNS	ENSG00000040531	5.42655	5.06421	4.24077	19.3288	16.484	16.1095
AL133227.1	ENSG00000273828	0.140637	0.259412	0.297162	0.79971	0.473481	0.92212
MBTPS2	ENSG00000012174	3.08033	3.0238	2.06029	8.10837	8.11345	10.9167
AL031320.2	ENSG00000278206	0.524259	0.557006	0.296243	1.14878	0.596505	2.17578
RBMXP2	ENSG00000215210	0.522571	0.177045	0.0811234	0.376672	0.692451	0.484103
NHLH1	ENSG00000171786	0.494456	0.242614	0.500256	1.37647	1.37064	1.08354
RFX3.AS1	ENSG00000232104	0.474491	0.900231	0.515617	2.69589	1.13913	1.88236
PRKD3	ENSG00000115825	2.33504	2.43659	1.67009	5.25743	9.67694	7.30122
TMEM64	ENSG00000180694	5.02818	5.59421	4.89095	18.0949	19.0783	17.5216
PXN.AS1	ENSG00000255857	3.38117	3.67207	4.33948	17.9902	9.95909	11.0912
SSR1	ENSG00000124783	7.32961	6.45382	4.85908	14.7642	26.4012	21.7773
PDE10A	ENSG00000112541	3.30669	3.26029	2.21905	8.17991	11.6943	10.0417
COX10.AS1	ENSG00000236088	0.89702	0.718415	0.547308	1.82843	2.45065	2.80833
ARHGEF3	ENSG00000163947	0.815462	0.76728	0.511512	1.98797	2.75498	2.32157
NDUFB4P12	ENSG00000124399	0.111788	0.530227	0.121477	0.32231	0.276507	0.869895
MN1	ENSG00000169184	0.356412	0.374513	0.488597	1.88923	1.12571	1.10228
UBE2E1	ENSG00000170142	13.0688	8.71403	4.16275	20.9627	26.1376	24.7905
TNKS	ENSG00000173273	2.52587	2.89457	2.01352	6.78207	9.12456	9.50091
BCL3	ENSG00000069399	7.56683	9.81142	11.132	43.6337	28.249	21.2357
CLPTM1	ENSG00000104853	26.3895	28.3781	22.7535	106.136	86.1749	79.4046
MED13	ENSG00000108510	5.3426	6.50732	5.02808	16.2966	23.9067	19.221
TMEM263	ENSG00000151135	11.5485	9.48937	7.39257	25.4012	38.969	31.3312
ADAT2	ENSG00000189007	0.375578	0.4942	0.533203	1.3012	1.6557	1.98769
NIPAL3	ENSG00000001461	7.48431	6.82252	6.22202	23.8465	23.5163	24.2517
KCNQ5	ENSG00000185760	1.26137	1.54641	0.906052	3.55975	4.83201	4.15218
EEF1DP2	ENSG00000226721	0.206868	0.19624	0.112399	0.447334	0.703568	0.53659
ZNF865	ENSG00000261221	0.868935	3.80275	4.16728	7.59951	4.51354	2.44925
CIPC	ENSG00000198894	1.91064	1.55356	1.52797	6.24808	5.66706	5.50306
DCLK1	ENSG00000133083	0.355995	0.317674	0.413078	1.0873	1.30217	1.38903
AP005018.1	ENSG00000254678	0.86905	0.687005	0.314791	1.87925	2.86612	1.31496
RNVU1.15	ENSG00000207205	8.71947	6.76762	10.0495	24.7593	27.4496	36.3247
CLEC11A	ENSG00000105472	0.760066	1.09595	0.528603	2.32292	1.95522	2.99671
LRFN3	ENSG00000126243	0.494359	1.07538	1.16703	3.50193	2.26638	1.53656
GUCY1A2	ENSG00000152402	0.237959	0.205444	0.194664	0.574311	0.912646	0.710864
NEK7	ENSG00000151414	6.28301	5.48251	3.76125	11.0397	22.3822	17.5415
VPS54	ENSG00000143952	2.60127	2.89284	1.93088	6.72697	10.3938	8.34601
AC015917.2	ENSG00000265254	0.442164	0.0838898	0.192195	0.127486	0.656213	0.458768
MYD88	ENSG00000172936	11.1698	9.95321	10.7128	39.0747	34.779	37.549
ZNF569	ENSG00000196437	0.564958	0.585406	0.755599	1.84191	2.6551	2.04033
PPP1R12B	ENSG00000077157	0.353844	0.402407	0.29232	0.987398	1.26422	1.33381
AC023157.2	ENSG00000276900	0.480239	0.396146	0.476483	1.62544	1.75598	1.27276
RHOT1P1	ENSG00000266145	0.26912	1.02118	0.292445	1.55186	1.16491	1.0471
AC008074.2	ENSG00000260101	0.160032	0.173498	0.0248432	0.131831	0.226193	0.207552
TMSB4XP6	ENSG00000230043	5.81298	0.306353	5.61494	3.72447	2.39639	11.3086
GRIK2	ENSG00000164418	0.120951	0.0990915	0.16728	0.317026	0.482754	0.49912
PRAF2	ENSG00000243279	2.15101	1.51794	1.88136	8.84898	4.96365	5.81762
ZNF28	ENSG00000198538	0.853706	1.21823	1.14971	2.69284	4.37668	4.28687
HOXA13	ENSG00000106031	0.137558	0.22836	0.112111	0.48337	0.680498	0.446012
AL139385.1	ENSG00000275880	0.399731	0.151679	0.275105	1.07568	0.807465	0.673956
AL355916.1	ENSG00000232774	0.320009	0.187924	0.115915	0.373456	0.433462	0.810301
CAMK4	ENSG00000152495	0.630871	0.525553	0.441954	1.33881	2.2892	1.761
CA5BP1	ENSG00000186312	3.87291	4.36067	3.3236	12.3666	14.4813	13.1206
ANO7	ENSG00000146205	0.459323	0.515609	0.532409	2.20721	1.65686	1.30064
CHP1	ENSG00000187446	34.6062	24.0057	17.2124	73.6148	82.2512	84.4781
TENT2	ENSG00000164329	1.97882	2.02734	1.35041	5.22613	7.54747	5.53318
AC092944.1	ENSG00000243176	0.216759	0.0913881	0.0942182	0.270817	0.38722	0.468538
SLC9A7	ENSG00000065923	1.51586	1.91041	1.44312	5.70566	5.48373	5.51268
WASL	ENSG00000106299	7.35449	7.66866	4.77778	18.0643	25.322	22.4332
CMTR2	ENSG00000180917	0.885518	1.08003	0.849795	2.62775	3.30682	3.75861
RAC1	ENSG00000136238	51.9652	41.5178	34.0344	129.371	161.861	138.257
MFSD6	ENSG00000151690	4.43853	3.55905	3.10289	10.4942	14.6352	12.3287
TPM3P6	ENSG00000250731	0.470052	0.111476	0.319246	0	0.872003	0.838241
DENND1B	ENSG00000213047	0.759478	0.711065	0.566948	1.77084	2.63407	2.50104
GIT2	ENSG00000139436	1.65923	1.70846	1.27438	4.38913	6.11229	5.3777
B4GALT1.AS1	ENSG00000233554	0.829885	0.798036	1.16124	4.26105	2.20737	2.9488
TMEM62	ENSG00000137842	4.8319	4.01725	2.3159	10.144	12.1903	12.2713
LRRC34	ENSG00000171757	0.702384	0.556557	0.278366	1.17934	1.84976	1.5111
CDH24	ENSG00000139880	2.52418	4.88833	4.37356	15.3269	11.1492	9.08191
PTDSS1	ENSG00000156471	67.0877	58.7593	51.5025	200.56	201.613	206.446
CAP2	ENSG00000112186	3.85679	3.91823	2.3504	10.0681	12.5209	10.8659
HS2ST1	ENSG00000153936	3.09397	3.38614	2.56466	8.23505	12.2345	10.6523
RPS11P5	ENSG00000232888	0.0900772	0.427249	0.391538	0.519425	0.334208	1.51872
MEMO1P1	ENSG00000226054	1.47288	1.63009	1.92065	5.52065	6.61842	5.03031
AC018635.1	ENSG00000242261	0.16931	0.281072	0.413966	0.915298	0.628181	1.15282
AC002398.1	ENSG00000267049	0.306305	0.484282	0.665706	1.76629	1.38901	1.19178
GLI2	ENSG00000074047	0.835804	1.25894	0.871425	4.56724	3.51311	1.88966
AC018645.3	ENSG00000273014	0.461836	1.13909	0.401492	1.86421	2.51317	1.67713
SALL1	ENSG00000103449	3.22744	2.9155	1.61547	8.10615	9.18335	7.68228
ZNF571	ENSG00000180479	0.245797	0.293128	0.328152	0.971914	1.1291	0.856163
MKKS	ENSG00000125863	0.848415	0.675587	0.417232	1.69625	2.4049	2.02399
AL353138.1	ENSG00000286811	4.61491	4.12032	2.18296	9.70542	12.7579	11.3368
KCNIP2	ENSG00000120049	0.0641704	0.304369	0.0418393	0.31453	0.460302	0.16645
TRDMT1	ENSG00000107614	0.386516	0.262283	0.242199	0.736163	1.11655	1.02453
TCF7L2	ENSG00000148737	1.02217	0.896011	0.646772	2.24766	2.95238	3.1632
AC023509.2	ENSG00000257550	0.547247	0.709483	0.436098	2.07748	1.66945	1.84534
PEAK1	ENSG00000173517	0.432657	0.692601	0.44273	1.33581	2.16487	1.84238
SPRY4	ENSG00000187678	0.498826	0.466891	0.346919	1.68752	1.46416	1.33702
ADAMTS5	ENSG00000154736	1.92427	2.25318	2.03283	7.44036	7.47631	6.47366
MIR600HG	ENSG00000236901	1.06371	1.3339	1.23507	4.16972	4.31603	3.96861
KRT8P46	ENSG00000248971	0.580891	0.377034	0.398677	1.49854	1.39902	1.62572
GDE1	ENSG00000006007	15.3832	13.2458	10.9321	45.0834	44.437	44.5648
KIAA0040	ENSG00000235750	0.649342	0.676715	0.337904	1.47666	1.95678	1.75548
AC126474.1	ENSG00000279148	0.269744	0.191915	0.0732808	0.291649	0.291904	0.568493
AC111170.3	ENSG00000279801	0.0707749	0.251772	0.480682	0.561165	0.503301	0.206529
SEMA3C	ENSG00000075223	5.30315	4.09509	3.13769	10.9628	15.168	14.3861
EPS8	ENSG00000151491	1.64894	1.69983	1.30922	5.19583	6.08008	4.74724
PA2G4P2	ENSG00000235698	0.0726623	0.172324	0.0789601	0.419003	0.584121	0.0942386
FAM104A	ENSG00000133193	11.0993	8.9726	5.40884	24.6274	30.1652	25.786
AL390879.1	ENSG00000234062	0.088793	0.29481	0.289467	0.480019	0.782428	0.662166
AC018362.1	ENSG00000261684	0.115439	0.231184	0.0975676	0.184909	0.6028	0.598869
RALGPS1	ENSG00000136828	0.560164	0.464472	0.347193	1.38179	1.85255	1.35075
CSTF1	ENSG00000101138	9.27797	7.6796	7.12667	21.5708	29.9349	29.351
CASD1	ENSG00000127995	1.56652	1.61185	1.22493	4.18206	5.58665	5.14908
NR2F2	ENSG00000185551	5.33186	5.76683	4.60885	21.4192	16.7685	15.7336
CDC14B	ENSG00000081377	3.9581	3.86531	3.36494	10.0081	15.4679	12.8039
BTF3L4	ENSG00000134717	7.40305	4.83943	2.13463	9.06619	13.5069	13.4894
SEC24A	ENSG00000113615	6.98419	7.6124	6.21847	19.7663	26.5712	24.9485
AL357075.2	ENSG00000286553	0.154601	0.0586634	0.168	0.267449	0.420644	0.240609
AC012358.1	ENSG00000203327	0.142786	0.270902	0.0517206	0.34307	1.17727	0.185185
PMP22	ENSG00000109099	4.04611	3.45642	2.27358	10.6564	10.9881	10.2667
XPOT	ENSG00000184575	9.17808	10.2151	7.4559	26.4624	34.7232	30.1564
NETO2	ENSG00000171208	7.38262	7.12027	5.38234	18.7054	24.6115	23.3282
FAM86FP	ENSG00000164845	0.83335	0.62411	1.14389	3.47764	1.79006	3.75438
SMURF2	ENSG00000108854	3.32435	3.0905	2.56158	8.38238	11.908	10.1124
WBP1LP2	ENSG00000250474	0.218424	0.207203	0.427239	1.13357	0.486242	1.18979
DTX2P1.UPK3BP1.PMS2P11	ENSG00000265479	0.302816	0.403717	0.506934	1.42761	1.2551	1.26312
COBLL1	ENSG00000082438	0.6015	0.784876	0.55159	1.52205	3.32716	1.95521
STXBP5	ENSG00000164506	0.987831	1.55524	1.01481	3.88926	4.18354	3.73581
RPL23AP42	ENSG00000234851	15.5507	11.3273	6.33693	19.3489	35.488	37.5754
SPCS3.AS1	ENSG00000248980	2.35855	3.25437	3.80562	8.13965	7.95524	16.7776
PLPPR2	ENSG00000105520	6.15398	6.65918	5.84782	32.5678	18.3848	13.164
CDON	ENSG00000064309	1.57115	1.52945	1.10842	4.15643	5.20877	4.71015
AC092807.3	ENSG00000282057	1.84929	1.71989	1.57614	4.65236	6.56235	6.25471
UVRAG.DT	ENSG00000255507	0.132354	0.0753327	0.230121	0.228963	0.589277	0.171655
AC107027.3	ENSG00000261167	0.464469	0.392975	0.190977	0.92294	1.31964	0.944286
AP002495.1	ENSG00000254469	0.39406	0.543733	0.532024	1.42881	1.35868	2.21465
C17orf100	ENSG00000256806	0.537575	0.49296	0.350501	1.67911	1.24104	1.62681
AL365356.1	ENSG00000226647	0.0617526	0.234321	0.234867	0.356093	0.458234	0.600671
CFL2	ENSG00000165410	5.8665	3.24702	1.9077	6.44783	12.416	10.2171
VTA1	ENSG00000009844	3.64613	2.83771	1.79504	6.99685	9.96214	8.70195
AC034193.1	ENSG00000287086	0.669013	1.05774	1.97905	3.85783	2.94186	3.42248
ZNF252P	ENSG00000196922	0.719633	1.02626	0.688786	1.82753	3.93723	2.68253
AC005670.3	ENSG00000262879	1.6434	1.57641	1.67458	5.27191	6.04221	5.40339
SUCLG2P2	ENSG00000236349	0.10092	0.0957354	0.109667	0.290974	0.249624	0.523548
NPTN.IT1	ENSG00000281183	0.668378	0.869544	0.643302	1.98214	2.76325	2.65007
AC016026.1	ENSG00000093100	0.0805866	0.133782	0.262714	0.508264	0.436035	0.182903
SLC39A9	ENSG00000029364	13.9257	12.1269	10.8053	36.5145	40.8282	46.1661
SELENOI	ENSG00000138018	7.36139	7.27822	6.67542	19.8429	23.2963	29.1377
EMP2	ENSG00000213853	3.09394	4.3308	3.46066	12.2476	13.0372	11.3844
AL590399.4	ENSG00000231995	0.290165	0.206444	0.157657	0.313729	0.538292	1.0349
ARRDC3	ENSG00000113369	15.0601	14.5685	10.3686	32.188	55.2168	44.8376
USP30	ENSG00000135093	1.84835	1.82579	2.1099	6.52706	6.62713	6.52083
ZNF585B	ENSG00000245680	0.370155	0.427952	0.477657	1.17563	1.824	1.34269
SLC26A10	ENSG00000135502	0.173329	0.0677043	0.110795	0.573238	0.340461	0.211574
ZIC5	ENSG00000139800	0.648463	0.534913	0.633179	2.28966	2.13862	1.7186
U8.9	ENSG00000200026	2.27747	1.5432	0.353553	0.469033	4.42618	2.53178
SOAT1	ENSG00000057252	19.6297	17.0626	14.3718	49.2127	55.9817	63.7836
AL117336.2	ENSG00000271335	1.49809	0.78307	0.598015	2.64448	2.004	3.52899
AC007405.3	ENSG00000239467	0.180092	0.384391	0.0815423	0.367799	0.668186	0.52553
AC096536.2	ENSG00000242396	14.7852	25.3181	23.1525	68.6436	45.1981	87.9124
MBOAT2	ENSG00000143797	5.83204	5.25177	4.36488	14.4583	17.7435	19.0624
SLC41A1	ENSG00000133065	11.7982	12.2491	11.3501	45.2704	37.941	37.3231
PCMTD1	ENSG00000168300	4.1079	3.67661	2.8207	10.3678	13.1281	11.6437
BCHE	ENSG00000114200	0.212878	0.134628	0.0771095	0.47056	0.403689	0.386526
AC117382.1	ENSG00000240695	0.0597224	0.113309	0.129797	0.344386	0.369307	0.154913
EXOSC3	ENSG00000107371	0.796819	0.642502	0.371092	1.82972	1.70344	1.95613
RHBDD1	ENSG00000144468	4.51962	4.30535	3.81006	13.4485	14.9939	14.3276
SCMH1	ENSG00000010803	8.26458	7.5238	5.58243	25.1713	26.2744	20.5473
MBLAC2	ENSG00000176055	0.461104	0.298901	0.275588	1.2076	0.950447	1.21598
AC009336.2	ENSG00000279160	0.116482	0.142068	0.0542474	0.527752	0.185217	0.237395
CLOCK	ENSG00000134852	2.89187	3.39238	2.49758	7.15535	13.6235	9.29067
LINC00886	ENSG00000240875	0.253153	0.616032	0.478425	1.23765	1.34763	1.49887
ELK4	ENSG00000158711	3.966	4.61377	3.1439	8.72307	17.8373	13.0145
CELSR3	ENSG00000008300	0.314782	0.809237	0.944101	2.24628	1.47547	1.17577
LRRC59	ENSG00000108829	67.0478	58.8299	54.8999	199.197	224.464	187.626
TGFBR1	ENSG00000106799	6.45461	6.84445	5.40984	15.2289	24.5725	23.0085
C5orf15	ENSG00000113583	44.6963	26.1519	15.9567	66.3467	90.8021	83.6967
PSMF1	ENSG00000125818	6.57264	6.44255	5.07552	21.8985	20.15	18.986
SCML1	ENSG00000047634	2.25244	1.85083	1.32725	4.6992	6.925	5.80141
UHRF1BP1	ENSG00000065060	5.37707	5.68105	3.84919	15.7951	17.3217	16.2131
TTC8	ENSG00000165533	0.738584	0.674202	0.393728	1.34601	1.80965	2.24112
NUTF2	ENSG00000102898	33.7809	30.9736	19.9788	95.8367	96.7454	84.5247
ZFR	ENSG00000056097	4.61021	5.91871	4.24013	13.7656	20.2186	16.0419
AL929472.3	ENSG00000233728	4.42202	5.67191	3.18096	19.1245	9.85945	13.0857
NPY4R2	ENSG00000264717	1.49337	2.15669	1.18682	6.04084	4.65863	4.71193
EPM2AIP1	ENSG00000178567	1.84328	2.21897	1.69849	5.81186	6.26576	7.12994
DR1	ENSG00000117505	5.61079	5.34905	4.73544	16.5684	18.7198	17.6177
RAB3A	ENSG00000105649	0.756729	0.717854	0.663159	2.81525	2.50575	1.96287
RAB6C	ENSG00000222014	0.184434	0.148042	0.107918	0.368144	0.579018	0.46
TSFM	ENSG00000123297	0.271635	0.283448	0.339455	0.92024	1.14221	0.933579
AC092119.2	ENSG00000274460	0.380125	0.0832146	0.127099	0.168613	0.759421	0.075846
PHTF1	ENSG00000116793	2.19507	2.16306	1.65188	6.32887	6.73046	6.88455
SLC38A6	ENSG00000139974	1.99902	1.21333	0.690345	3.23594	3.53034	3.88892
AC011611.3	ENSG00000257453	22.5266	31.836	19.8996	115.87	73.1553	54.0589
AC007435.1	ENSG00000277948	2.79769	1.32698	1.01339	1.68049	6.3434	4.83792
DYM	ENSG00000141627	2.37714	2.07743	1.63895	5.52481	7.91987	6.58289
STAU1	ENSG00000124214	26.5482	22.0527	13.6319	52.5647	79.0213	62.4406
CENPK	ENSG00000123219	0.768949	0.787034	0.230888	0.845979	1.83942	1.54841
KIAA1958	ENSG00000165185	3.11576	2.71647	3.28485	9.59571	11.8269	8.89526
HACD2	ENSG00000206527	6.59933	7.12408	4.14847	14.2585	23.5759	19.3605
CPEB4	ENSG00000113742	0.876623	0.823669	0.625995	2.1905	2.94272	2.54455
AP1G1	ENSG00000166747	7.32579	6.95321	5.97163	18.1511	24.5827	24.6102
AC010186.2	ENSG00000256594	0.493846	0.658795	0.888825	2.09131	2.06132	2.46188
AC092171.2	ENSG00000230733	0.187746	1.005	1.36984	1.70127	0.464389	0.834842
SPA17	ENSG00000064199	0.507044	0.384797	0.192847	0.86497	1.53636	0.854888
PTCHD3P1	ENSG00000274985	0.974243	2.00242	0.882236	2.45784	4.71916	4.63296
ARFGEF3	ENSG00000112379	1.06507	1.02149	0.988396	3.37537	3.6541	3.34487
EXOC5	ENSG00000070367	1.20599	1.07771	0.904065	2.54486	5.04084	3.01938
RTN3P1	ENSG00000251333	1.6556	0.930693	0.66633	2.82871	2.50256	3.81726
CHD1L	ENSG00000131778	0.223004	0.11539	0.286393	0.68681	0.564136	0.617886
PDS5A	ENSG00000121892	5.07278	5.4154	4.82534	12.5969	22.1481	17.1427
AC125494.1	ENSG00000219410	0.745099	0.844738	0.928168	3.7202	2.40488	2.12125
AL591135.1	ENSG00000218418	0.0884627	0.195809	0.144195	0.28694	0.619967	0.535411
SIKE1	ENSG00000052723	4.55649	4.58204	2.66862	7.51774	16.3202	13.1045
ZNF718	ENSG00000250312	2.21725	2.24194	2.14794	7.3468	7.37625	7.55692
LANCL1	ENSG00000115365	13.9239	11.3745	11.5419	35.0139	44.0053	43.1015
H2BC21	ENSG00000184678	29.469	31.367	26.5384	104.674	96.5575	92.469
[truncated: 3,320 more rows]

## Sheet: NF-κB regulators (whole list)
ABCA1
ACKR3
AREG
ATF3
ATP2B1
B4GALT1
B4GALT5
BCL2A1
BCL6
BHLHE40
BIRC2
BIRC3
BMP2
BTG1
BTG2
BTG3
CCL2
CCL20
CCL4
CCL5
CCN1
CCND1
CCNL1
CCRL2
CD44
CD69
CD80
CD83
CEBPB
CEBPD
CFLAR
CLCF1
CSF1
CSF2
CXCL1
CXCL10
CXCL11
CXCL3
CXCL6
DDX58
DNAJB4
DRAM1
DUSP1
DUSP2
DUSP4
DUSP5
EDN1
EFNA1
EGR1
EGR2
EGR3
EHD1
EIF1
ETS2
F2RL1
F3
FOS
FOSB
FOSL1
FOSL2
FUT4
G0S2
GADD45A
GADD45B
GCH1
GEM
GFPT2
GPR183
HBEGF
HES1
ICAM1
ICOSLG
ID2
IER2
IER3
IER5
IFIH1
IFIT2
IFNGR2
IL15RA
IL18
IL1A
IL1B
IL23A
IL6
IL6ST
IL7R
INHBA
IRF1
IRS2
JAG1
JUN
JUNB
KDM6B
KLF10
KLF2
KLF4
KLF6
KLF9
KYNU
LAMB3
LDLR
LIF
LITAF
MAFF
MAP2K3
MAP3K8
MARCKS
MCL1
MSC
MXD1
MYC
NAMPT
NFAT5
NFE2L2
NFIL3
NFKB1
NFKB2
NFKBIE
NINJ1
NR4A2
NR4A3
OLR1
PANX1
PDE4B
PDLIM5
PER1
PFKFB3
PHLDA1
PHLDA2
PLAU
PLAUR
PLEK
PMEPA1
PNRC1
PPP1R15A
PTGER4
PTGS2
PTPRE
PTX3
RCAN1
REL
RELA
RELB
RHOB
RIPK2
RNF19B
SAT1
SDC4
SERPINB2
SERPINB8
SERPINE1
SGK1
SIK1
SLC16A6
SLC2A3
SLC2A6
SMAD3
SNN
SOCS3
SOD2
SPHK1
SPSB1
SQSTM1
STAT5A
TANK
TAP1
TGIF1
TIPARP
TLR2
TNC
TNF
TNFAIP2
TNFAIP6
TNFAIP8
TNFRSF9
TNFSF9
TNIP1
TNIP2
TRAF1
TRIB1
TRIP10
TSC22D1
TUBB2A
VEGFA
YRDC
ZBTB10
ZC3H12A
AATK
ABCA2
ABCA7
ABCC11
ABCC5
ABCC8
ABHD17A
ABHD17AP6
ABLIM2
ABR
ACOX2
ACOX3
ACP7
ACSF3
ACSL6
ACSL6-AS1
ACTBP8
ACTG1P16
ACY3
ACYP2
ADA2
ADAD1
ADAM12
ADAMTS12
ADAMTS18
ADCY3
ADCY5
ADCY7
ADCY8
ADGRA1-AS1
ADGRD1-AS1
ADGRG1
ADH5
ADORA2A-AS1
ADSS1
AEN
AGAP1
AGPAT3
AGPAT4
AHNAK2
AIM2
AKIRIN2
AKT1S1
ALDH1A3
ALDH1L1
ALG9
ALMS1
ALOX5
ALPL
AMPD2
AMPD3
AMPH
ANK1
ANKH
ANKHD1-DT
ANKRD20A19P
ANKRD26P4
ANKRD30BL
ANKRD6
ANKS1A
ANO10
ANO7L1
ANTKMT
AOC1
AOC4P
AOPEP
AP2A2
AP5S1
APP
AQP5
AQP5-AS1
ARAP1
ARAP1-AS1
ARF4P1
ARHGAP22
ARHGAP23
ARHGAP27
ARHGAP40
ARHGAP42
ARHGAP44
ARHGEF1
ARHGEF11
ARHGEF12
ARHGEF2
ARHGEF39
ARL2
ARL5AP4
ARMC5
ARNTL
ARPIN-AP3S2
ARRB1
ASCC1
ASPSCR1
ASTN2
ASTN2-AS1
ATAD3C
ATG13
ATG9B
ATM
ATP1A2
ATP2C2
ATP4A
ATP5MFP1
ATP6V0A4
ATP6V1B1
ATXN2L
AUP1
B4GALNT1
B4GALNT3
B4GALNT4
B4GALT7
BACE1
BANP
BCAN
BCAS3
BCL7B
BCR
BDKRB1
BEAN1
BEAN1-AS1
BEGAIN
BEST4
BICD1P1
BIVM
BLCAP
BMF
BNIP3P1
BORCS8
BPI
BRF1
BRPF3
BSN
BSN-AS1
BTBD11
BTBD2
C10ORF95-AS1
C11ORF21
C16ORF54
C17ORF80
C17ORF99
C1ORF167
C1QC
C20ORF204
C2ORF69P2
C5ORF63
C9ORF78
CABIN1
CABP1
CACFD1
CACNA1A
CACTIN
CADM2
CADM4
CALCOCO2
CALN1
CAMK2B
CAMK2G
CAMKK2
CAMSAP1
CAPN1
CAPN14
CAPN5
CAPN9
CARD9
CARM1
CARTPT
CASP16P
CATSPER2
CBX7
CCAR2
CCDC39
CCDC39-AS1
CCDC57
CCDC81
CCER2
CCL15
CCL26
CCNYL2
CD164
CD247
CD33
CD82
CDC20
CDC42BPG
CDH16
CDIP1
CEACAM21
CEACAM5
CEACAM7
CECR2
CEP170B
CEP250
CEP72
CES3
CHCHD2P5
CHD3
CHEK2P2
CHFR
CHKA
CHL1
CHODL
CHORDC1P1
CHRNA2
CHRNG
CIDEC
CINP
CIRBP
CIZ1
CLCN7
CLCNKB
CLN8
CLN8-AS1
CLPS
CLPSL1
CLPTM1
CLSTN3
CLTA
CNDP1
CNDP2
CNN2P9
CNN3P1
CNNM3
COG3
COL19A1
COL20A1
COPG1
CORO1B
CPA1
CPNE2
CPSF4L
CRACD
CRB3P1
CRHBP
CRISPLD2
CRMP1
CROCC
CROCCP2
CROCCP3
CSAD
CSDC2
CSGALNACT1
CSK
CSMD1
CSNK1G2
CTBP1
CTBP2P4
CTC1
CTNNB1
CTSB
CTSL3P
CTU2
CUL9
CXXC1
CXXC5
CYMP-AS1
CYP24A1
CYP2D6
CYP2F1
CYP4F11
CYP4F12
CYP4F2
CYP4F22
CYTL1
D2HGDH
DAAM2-AS1
DAO
DAP3
DAZAP1
DBN1
DBNDD1
DCAF8
DCK
DDC
DDR1
DDX27
DDX51
DEF8
DEFA7P
DEGS2
DENND1C
DEPDC5
DGKG
DHRS1
DHRS11
DIRAS1
DLD
DLEC1
DLEU7
DLG5
DLGAP2
DMAP1
DMGDH
DNAAF5
DNAH17
DNAH9
DNAI3
DNAJC4
DNALI1
DNM1
DOC2GP
DOK3
DOK7
DPEP1
DPP9
DPY19L2P3
DPY19L2P4
DSCC1
DSE
DUSP22
DUX4L45
DYNC1H1
DYNC2I1
E2F3P2
EBF2
EBF4
ECH1
ECHDC2
EEF1A1P7
EEF2KMT
EFCAB2
EFEMP2
EFR3A
EIF2AP4
EIF3B
EIF4A2P1
EIF4G2
ELAC2
ELAVL3
ELF3
ELMOD3
ELOBP4
EMC1
EMC10
EML6
ENAH
ENGASE
ENO3
ENOSF1
ENSG00000182376
ENSG00000188897
ENSG00000204684
ENSG00000215869
ENSG00000224865
ENSG00000225032
ENSG00000226754
ENSG00000227758
ENSG00000228141
ENSG00000230021
ENSG00000230725
ENSG00000231057
ENSG00000231170
ENSG00000231918
ENSG00000232725
ENSG00000234112
ENSG00000234694
ENSG00000237596
ENSG00000240063
ENSG00000246090
ENSG00000246308
ENSG00000261341
ENTPD2
ENTPD6
ENTR1P1
ENY2
EPB42
EPHA10
EPHB3
EPHX1
EPPK1
EPS8L3
ERBB2
ERGIC3
ERICH1
ESPL1
ESRRB
ESYT1
EVI5L
EXOC7
EXTL1
EXTL2
EYA2
F10-AS1
FADS6
FAIM2
FAM104A
FAM107B
FAM118A
FAM178B
FAM214B
FAM217B
FAM3B
FAM53B
FAM99B
FANCD2OS
FARP1
FAT3
FBLIM1
FBLN2
FBN3
FBXL18
FBXO15
FBXO17
FBXO24
FBXW4
FES
FFAR4
FGFR1
FIBCD1
FLJ16779
FLNA
FLNB
FLNB-AS1
FLOT2
FLVCR2
FLYWCH1
FOXG1-AS1
FOXN3
FOXP2
FRG1GP
FRG2KP
FRS2
FRS3
FTH1P1
FTH1P22
FTH1P6
FTMT
GABBR2
GAD1
GAK
GAL3ST1
GALNS
GALNT10
GALNT6
GALNT7
GALNT9
GAPDHP58
GAS2L1P2
GCDH
GCK
GCN1
GCNT2
GDNF
GFI1
GGA3
GGCTP1
GHRHR
GID4
GIT1
GLCCI1
GLI2
GLIPR2
GLIS3
GLP2R
GLYATL1
GMDS-DT
GNAL
GNAS
GNAS-AS1
GNMT
GON4L
GOT2P2
GPER1
GPR108
GPR132
GPR139
GPR162
GPR78
GPRC5A
GPSM1
GRASLND
GREP1
GRK1
GRM1
GRM6
GSDMB
GSG1L2
GTF2IRD1
GTF3C2
GTF3C2-AS1
GTPBP1
GYG1P2
H2AC13
H3-4
HCG22
HDAC5
HDAC7
HDGFL1
HECTD3
HERC2
HFM1
HIKESHI
HIP1R
HIRIP3
HLA-B
HMCN2
HMGA1P5
HMGN1P32
HNRNPH3
HNRNPM
HOXB3
HPCAL1
HPS1
HPSE2
HRAS
HS3ST4
HSF4
HSPB8
HSPG2
HTR5BP
HYAL2
ID2-AS1
IFRD2
IFT46
IGFL2
IGHD1-1
IGHD4-23
IGHJ3P
IGHJ5
IGHJ6
IGLVIVOR22-1
IGSF22
IGSF22-AS1
IGSF9B
IL5
ILRUNP1
IPO4
IQCE
IQSEC3P1
ITGA7
ITGB4
ITGB5-AS1
ITM2C
ITPA
JAKMIP1
JDP2
JDP2-AS1
JPH3
JUP
KALRN
KARS1P2
KAT5
KCNAB2
KCNC1
KCNH6
KCNIP3
KCNIP4
KCNJ9
KCNQ3
KCP
KCTD10
KCTD6
KEAP1
KHNYN
KIF18B
KIF19
KIF1A
KIR3DL3
KIRREL3
KIRREL3-AS3
KISS1
KLHDC4
KLHDC8B
KLHL17
KLHL7
KLHL7-DT
KLK2
KMT2E
KMT2E-AS1
KRBA1
KRT125P
KRT17P3
KRT18
KRT18P61
KRT4
KRT5
KRT73-AS1
KRT79
KRT8
KRTAP12-6P
KSR1
LAGE3P1
LAMB2P1
LAMC2
LARP1
LCE1D
LCE3A
LCN9
LCNL1
LDLRAD4
LEFTY1
LEKR1
LENEP
LENG8
LETM1
LHFPL2
LHX3
LIG3
LILRB2
LIMD1
LIN37
LINC-PINT
LINC00454
LINC00472
LINC00567
LINC00634
LINC00841
LINC00904
LINC01004
LINC01088
LINC01104
LINC01165
LINC01266
LINC01273
LINC01529
LINC01548
LINC01565
LINC01579
LINC01606
LINC01725
LINC01764
LINC01815
LINC01837
LINC01838
LINC01961
LINC02176
LINC02308
LINC02357
LINC02420
LINC02532
LINC02564
LINC02583
LINC02609
LINC02611
LINC02641
LINC02644
LINC02664
LINC02682
LINC02766
LINC02806
LINC02848
LINC02882
LIPE
LIPT2
LMF1
LMNB2
LOC101927815
LOC102724323
LOXL2
LRCH3
LRG1
LRIG1
LRP1
LRRC1
LRRC32
LRRK1
LRWD1
LY6G5C
MAB21L4
MAD1L1
MAGEL2
MAGOH
MAN1A2
MAN2A2
MAN2C1
MAP1S
MAP3K11
MAPK10
MAPK12
MAPK4
MAPK8
MATR3
MBD1
MBD3L1
MBP
MBTPS1
MCAM
MCF2L
MCHR2-AS1
MCRIP1
MDGA1
ME2P1
MED15
MEG8
MEG9
MEGF11
MEIS1
MESTP1
MFHAS1
MFSD11
MFSD12
MGAT4B
MGAT4C
MGRN1
MGST3
MICALL1
MICU2
MIR100HG
MIR1226
MIR135A1
MIR3137
MIR33A
MIR34AHG
MIR4291
MIR4300HG
MIR4436A
MIR4665
MIR4695
MIR496
MIR589
MIR6072
MIR623
MIR6783
MIR6798
MIR6807
MIR6879
MIR6891
MIR7843
MIR9-1HG
MISP
MKRN3
MLC1
MLYCD
MMACHC
MMP2
MN1
MOB2
MOG
MPP3
MPPE1
MRO
MROH1
MROH7
MRPS6P2
MSN
MSRB3
MST1P2
MT1G
MTA1
MTDHP2
MTHFSD
MTND1P26
MTND2P28
MTND4P12
MUC17
MUC20
MUS81
MVP
MYH11
MYL5
MYMK
MYO15A
MYO15B
MYO1F
MYO1H
MYO7B
MYO9B
MYOM2
NAGS
NAPRT
NAT16
NBEAP4
NBPF1
NCAM1-AS1
NCKAP5
NCOR2
NDRG4
NDUFS7
NDUFV2P1
NEB
NEK2
NEK8
NELFCD
NEU4
NEURL4
NFATC1
NFE2L1
NFIB
NIFKP1
NIPAL3
NISCH
NKAIN1
NKAIN4
NLRX1
NME9
NOL4L-DT
NOTCH1
NOTCH4
NOVA2
NPAT
NPC1L1
NPEPL1
NPHP4
NPL
NPM2
NPRL3
NR2F1-AS1
NR5A1
NRAS
NRBF2P2
NRXN1
NRXN3
NSD1
NT5DC2
NTRK3
NUDT19P4
NUDT22
NUDT9P1
NXF1
NXN
NXPH3
NYAP1
OAS3
OBSCN
OFD1
OGFOD3
OLFM2
OR3B1P
OR4D2
OR7E94P
OSBP2
OSBPL5
P3H4
P4HA1
P4HTM
PA2G4P5
PACS2
PAEPP1
PAK1
PANX3
PAQR6
PARP10
PARVA
PARVG
PASK
PBK
PC
PCBP3
PCBP4
PCDHGA8
PCED1CP
PCIF1
PCNAP3
PCNPP2
PCNT
PCNX1
PDCD5P1
PDCD5P2
PDE1B
PDE6B-AS1
PDGFRB
PDIA3P2
PDK4
PDLIM4
PDYN
PEPD
PES1
PFKFB2
PFKP
PFN1
PGAP6
PGD
PGK1
PGLYRP2
PGR-AS1
PHF24
PHF2P2
PHF8
PHLDB1
PHLDB3
PI16
PICK1
PIDD1
PIEZO1
PIGG
PIK3R1
PIK3R2
PIK3R5
PIK3R6
PILRB
PINK1
PIP5K1C
PIP5KL1
PITPNM1
PKM
PKP4
PLA2G4B
PLA2G6
PLAAT3
PLAAT5
PLD3
PLEC
PLEKHG3
PLK5
PLPP4
PLPPR3
PLXND1
PNKP
PNPLA7
PODN
POLD3
POLE
POLG
POLK
POLR3A
POLR3E
POR
PPFIA4
PPIL6
PPM1H
PPM1L
PPM1L-DT
PPP1R13B
PPP1R14D
PPP1R16A
PPP1R16B
PPP1R27
PPP1R2P5
PPP1R32
PPP1R37
PPP1R3B
PPP1R9A
PPP2R1A
PPP2R2DP1
PPP2R3B
PPP2R5C
PPP5C
PRCD
PRDM13
PRELID1P5
PRKAR1B-AS2
PRKCB
PRKCD
PRKCG
PRKCH
PRKCZ
PRKCZ-AS1
PRLHR
PRMT3
PRORSD1P
PRR14
PRR5
PRR5L
PRRT1
PRSS44P
PRSS48
PRTN3
PSD
PSD4
PSMF1
PSTPIP1
PTGFR
PTPN13
PTPN23
PTPRD
PTPRF
PTPRN2-AS1
PUDPP1
PVRIG2P
PWWP3A
PYDC1
PYROXD2
PYY
RAB11FIP4
RAB11FIP5
RAB26
RAB35
RAB43
RABEP2
RAD50
RALBP1
RANBP3
RAPGEF3
RAPH1
RARRES2P8
RARRES2P9
RASGRP2
RAX
RBCK1
RBFOX1
RBFOX3
RBM38-AS1
RBM44
RCN1P2
RDH13
RECQL4
RECQL5
RERE
RETREG1
RETSAT
RGL2
RGS12
RGS3
RHBDD2
RHBDF1
RIC8A
RIPK3
RIPOR1
RMI2
RNA5SP19
RNA5SP196
RNA5SP215
RNA5SP452
RNASEH2C
RNF220
RNF40
RNF6
RNH1
RNU6-1105P
RNU6-1140P
RNU6-797P
RNU6-921P
RPAP2
RPF2
RPH3AL
RPL15P18
RPL23AP65
RPL23AP89
RPL31P2
RPL37A
RPL37A-DT
RPLP2
RPS27P14
RPS6P23
RRP1
RTEL1
RTEL1-TNFRSF6B
RTF2
RUFY1
RUVBL2
RWDD2A
RYR3
RYR3-DT
SARM1
SARS1
SART1
SBSPON
SCART1
SCAT1
SCGB1B2P
SCGB2A1
SCRIB
SCUBE2
SCYL1
SDC3
SEC14L6
SEC61G-DT
SECTM1
SELENBP1
SEPTIN9
SERPINH1
SEZ6
SF3A1
SFRP4
SFRP5
SFT2D1
SFXN5
SH2D3C
SH3BGRL3
SH3BP2
SH3GLB2
SH3PXD2A
SH3PXD2B
SH3TC1
SHISAL2A
SHKBP1
SHQ1P1
SIAH1P1
SIDT2
SIGIRR
SIGLEC6
SIGLEC9
SIL1
SILC1
SIPA1
SLC12A7
SLC15A1
SLC19A1
SLC22A2
SLC25A10
SLC26A10
SLC26A9
SLC2A8
SLC30A7
SLC35G1
SLC38A1
SLC38A10
SLC38A8
SLC41A3
SLC51A
SLC6A1-AS1
SLC6A16
SLC7A6
SLC9A1
SLC9A2
SLC9A3R1
SLCO2A1
SLCO4A1
SMAD9
SMIM12
SMIM24
SMOC1
SMOX
SMPD2
SMURF2P1
SNAP47
SNAP47-AS1
SNHG32
SNORA52
SNORD115-16
SNORD115-23
SNORD115-8
SNORD48
SNRK
SNRPGP10
SNX29
SORCS2
SOX10
SPACA1
SPAG5
SPATA20
SPATA33
SPECC1
SPEG
SPSB4
SPTAN1
SPTBN2
SPTBN5
SPTSSB
SRPRB
SRRM3
SRSF2
SSH3
SSNA1
SSTR5
SSU72
SSUH2
ST13
ST14
ST6GALNAC1
ST7
STARD10
STARD3
STAT5B
STAT6
STH
STK11IP
STMN3
STPG1
STPG3-AS1
STRA6
SUGP1
SUMF2
SUPT5H
SUSD4
SVOP
SYCP2
SYN3
SYTL1
TAF4
TAOK2
TASOR
TBC1D10C
TBC1D17
TBC1D29P
TBC1D31
TBC1D8
TBCD
TBX10
TC2N
TCAIM
TCEA1P1
TCF25
TCF4
TCTE1
TEAD2
TEP1
TERB1
TERF1
TEX264
TEX29
TFAP2C
TFAP2E-AS1
TFDP2
TGFA
TGFB1
TGS1
THOP1
THPO
TIAM1
TIMM21
TIMM44
TKT
TLCD3A
TLE2
TLR4
TM4SF19
TM4SF19-DYNLT2B
TMCO3
TMEM101
TMEM109
TMEM132D-AS1
TMEM175
TMEM178B
TMEM179
TMEM213
TMEM255B
TMEM26
TMEM94
TNFRSF8
TNK1
TNK2
TNKS2-AS1
TNS1
TOLLIP
TOP1MT
TOPAZ1
TP53AIP1
TP53I11
TP53TG3GP
TP53TG3HP
TPD52L3
TPM1
TPPP3
TPRG1
TRA2A
TRAF6P1
TRAPPC9
TRBV7-9
TRGV1
TRGV8
TRIM15
TRIM25
TRIM3
TRIM5
TRIM54
TRIM7-AS1
TRMT2A
TRPC6
TRPV1
TRPV4
TSEN15P3
TSPAN32
TSPOAP1
TSSK5P
TTC13
TTC24
TTC34
TTC39A-AS1
TTC41P
TTC6
TTLL10
TTTY14
TTYH2
TXNRD2
TYK2
TYMSOS
U2AF2
UBE2J2
UCK1
UGT3A2
UNC13A
UNC13D
UNC93B7
UPB1
UPK1A
URGCP
USHBP1
USP20
USP38
USP38-DT
UVSSA
VAT1
VDR
VEPH1
VGLL3
VPS4A
VPS51
VSIG10
WASL-DT
WBP2NL
WDFY4
WDR25
WDR90
WDSUB1
WIPF1
WNT5A
WRAP53
WSCD1
WT1
XRCC3
YEATS2-AS1
YIF1B
YWHABP2
ZBP1
ZDHHC11B
ZDHHC3
ZDHHC8P1
ZEB2
ZFP14
ZIC4
ZNF276
ZNF320
ZNF331
ZNF439
ZNF469
ZNF556
ZNF558
ZNF574
ZNF598
ZNF619
ZNF740
ZNF827
ZNRF1
ZSCAN12P1
ZSCAN29
ZSWIM8
ACTN4
ADGRG3
ADIPOR1
AGER
AGO3
AKIP1
BCL3
BMP7
C1QTNF3
C1QTNF4
C20ORF27
CALR
CCL19
CCN3
CD14
CD27
CD86
CPNE1
CYLD
DDX3X
DLG1
EDA
EDAR
EGFR
EIF2AK2
EP300
EZR
GENE
GREM1
HAVCR2
IFI35
IL12B
IL18R1
ILK
IRAK1
LAPTM5
LGALS9
LIME1
LIMS1
LRRC19
MIR132
MIR146A
MIR149
MIR15B
MIR182
MIR204
MIR21
MIR223
MIR27B
MIR29B1
MIR30C2
MIR508
MIR766
MIR9-1
MKRN2
MMP8
NFKBIA
NLRC3
NLRP12
NLRP3
NMI
NOD1
NOD2
NOL3
NR3C2
PDCD4
PHB
PHB2
PPM1A
PPM1B
PRDX1
PTP4A3
PTPN22
PYDC2
RASSF2
RC3H1
RC3H2
RHOA
RPS3
RTKN2
SASH1
SPI1
SYMBOL
TCIM
TERF2IP
TLR3
TLR7
TLR9
TMSB4X
TNFSF14
TRADD
TRAF6
TREM2
TRIM40
TRIM44
TRIM6
TRIP6
TSPAN6
UACA
ABL1
ADIPOQ
AJUBA
AKAP13
AKT1
ALPK1
ANGPT1
ANKRD17
APOL3
ASH1L
ATP2C1
AVPR2
AZI2
BCL10
BRD4
BST2
BTK
BTRC
C18ORF32
CANT1
CAPN3
CARD11
CARD16
CARD19
CARD8
CASP1
CASP10
CASP8
CC2D1A
CCDC22
CCL21
CCR7
CD36
CD4
CD40
CD74
CHUK
CLEC4D
CLEC6A
CLEC7A
CTH
CX3CL1
CX3CR1
DAB2IP
DDRGK1
DDX1
DDX21
DEFB124
DHX36
ECM1
ECT2
EDA2R
EDNRA
EDNRB
EEF1D
ERC1
ESR1
F2R
FADD
FAIM
FASLG
FKBP1A
FYN
GAPDH
GBP7
GJA1
GOLT1B
GPR89A
GPRC5B
GSTP1
HACD3
HDAC1
HLA-DRB1
HMOX1
HSPB1
HTR2B
IFIT5
IKBKB
IKBKE
IKBKG
INAVA
IRAK1BP1
IRAK2
IRAK4
IRF3
JMJD8
LAMTOR5
LGALS1
LILRB4
LPAR1
LTBR
LTF
LURAP1
LURAP1L
MALT1
MAP3K14
MAP3K3
MAP3K7
MAPKBP1
MAVS
MIB2
MID2
MIER1
MIR15A
MIR16-1
MIR195
MIR497
MTDH
MUL1
MYD88
NDFIP1
NDFIP2
NEK6
NFKBIB
NFKBIL1
NKIRAS1
NKIRAS2
NLRP6
NR1D1
NR1H4
NUP62
OPTN
OTUD7A
OTUD7B
PDPK1
PELI1
PELI2
PIM2
PLCG2
PLEKHG5
PLK2
PPM1N
PRDX4
PRKCE
PRKD1
PRKN
PYCARD
RHOC
RHOH
RIOK3
RIPK1
RNF31
ROCK1
ROCK2
ROR1
RORA
S100A12
S100A13
S100A4
S100B
SHARPIN
SHISA5
SIRPA
SIRT1
SLC20A1
SLC35B2
SLC44A2
SNIP1
SPHK2
STAT1
SUMO4
TAB2
TAB3
TBK1
TBKBP1
TFG
TFRC
TIAF1
TICAM1
TICAM2
TIFA
TIFAB
TIRAP
TLE1
TLR6
TLR8
TMED4
TMEM106A
TMEM9B
TNFAIP3
TNFRSF10B
TNFRSF19
TNFRSF1A
TNFSF10
TNFSF11
TNIP3
TRAF2
TRAF3
TRAF3IP2
TRAF4
TRAF5
TRIM13
TRIM14
TRIM21
TRIM22
TRIM27
TRIM32
TRIM34
TRIM38
TRIM39
TRIM52
TRIM59
TRIM62
TRIM68
TRIM8
TRIML1
TRIML2
UBD
UBE2I
UBE2N
UBE2V1
UFL1
UNC5CL
USP10
VAPA
WDR83
WLS
ZDHHC13
ZDHHC17
ZFAND6
ZMYND11
ZNF675
ACOD1
ADORA3
ANXA4
ARRB2
BRMS1
CAT
CD200
CDK5RAP3
CDKN2A
CHP1
CMKLR1
COMMD1
COMMD6
COMMD7
CYP1B1
DAP
DDIT3
ERBIN
FAF1
FOXJ1
FOXP3
G3BP2
IL10
IRAK3
ITCH
LRRC14
MAP2K5
MIR138-1
MIR140
MIR27A
MTURN
NLRC5
NLRP2
NLRP2B
NWD1
OTULIN
PIAS4
PKHD1
PPP2CB
PRDX2
PRMT2
PSMD10
PTGIS
RWDD3
SETD6
TAX1BP1
TCEAL7
TMIGD3
TRAIP
TRIM37
USP7
ALK
CARD10
CARD14
CHI3L1
COPS8
DICER1
MAS1
MIR125B1
MIR130A
MIR329-1
PPP4C
TNFRSF10A
TNFSF15
ZFP91
ADAM8
AGT
AMH
AR
CAMK2A
CAV1
CD40LG
CIB1
CLOCK
CLU
CRNN
DHX33
DHX9
FER
FLOT1
HSPA1A
HSPA1B
IL18RAP
IL1RAP
INS
MAP3K13
MIR1246
MTPN
NLRC4
NPM1
NTRK1
NTS
NTSR1
PLA2G1B
PPIA
PRDX3
PRKCI
PRKCQ
PRKD2
PSMA6
RAB7B
RHEBL1
RIPK4
RNF25
RPS6KA4
RPS6KA5
S100A8
S100A9
SLCO3A1
STAT3
TNFRSF11A
TNFSF18
ZBTB7A

## Sheet: NF-κB regulators & RIP-Seq
ackr3
adam12
adamts12
adcy7
adgrg1
adipor1
agap1
ago3
alg9
alms1
ampd3
ankh
arhgap42
arhgef12
arntl
atp2c1
azi2
b4galt1
b4galt5
bace1
bcl3
bcl6
bhlhe40
birc2
birc3
bivm
blcap
bmp2
brpf3
btbd11
btrc
c18orf32
cav1
ccl2
cd164
cd44
chp1
chuk
ciz1
clcf1
clock
clptm1
cops8
cpne2
crmp1
csad
cth
cyld
cyp1b1
cyp4f11
dap
dck
dicer1
dscc1
dse
dusp22
eda2r
efr3a
egfr
egr1
eif2ak2
eif4g2
enah
eny2
f2r
fam104a
fam217b
fancd2os
farp1
fer
fos
fosl1
foxn3
foxp2
frs2
g0s2
g3bp2
gadd45a
galnt10
gcnt2
gem
gid4
glcci1
gli2
glis3
gnas
gpr89a
gtf3c2
hacd3
hnrnph3
id2
il15ra
il18r1
il1rap
il6st
irak4
irs2
kalrn
kctd10
kctd6
klf10
klf4
klf6
klf9
lhfpl2
limd1
lims1
litaf
lpar1
lrch3
lurap1l
man1a2
man2a2
map3k7
mapk10
mapk8
matr3
mavs
mbp
mbtps1
mfhas1
mid2
mkrn2
mn1
msrb3
mtdh
mtpn
mxd1
myc
myd88
ndfip1
ndfip2
nek6
nfat5
nfe2l2
nfib
nipal3
nkiras1
nkiras2
npat
nr1d1
nras
nrxn3
nsd1
otulin
panx1
pcnx1
pdlim5
pdpk1
peli1
pfkfb2
phlda2
pik3r1
pkp4
pnrc1
ppm1a
ppm1h
ppp1r3b
ppp2r5c
prdx3
prkce
psmf1
ptger4
ptgfr
ptprd
ptpre
raph1
rassf2
rc3h2
rela
riok3
ripk2
ror1
rwdd3
serpinb8
sh3bgrl3
sidt2
sirpa
slc16a6
slc20a1
slc30a7
slc35g1
slc38a1
slc44a2
slc51a
slc7a6
slc9a1
smad9
st7
stpg1
tab2
tab3
taf4
tbc1d8
tcaim
tcf4
tfdp2
tfg
tgfa
ticam2
tifa
tiparp
tirap
tlr3
tlr6
tmem106a
tmem178b
tnfaip8
tnfrsf11a
tnfrsf19
traf3
traf3ip2
traf5
traf6
trib1
trim14
trim59
trim6
trim62
ube2v1
usp10
usp38
vapa
veph1
wdsub1
wipf1
wnt5a
zdhhc17
zdhhc3
zeb2
znf675
znf827
